# Supplementary material for: Interaction Patterns between Wildlife and Cattle Reveal Opportunities for Mycobacteria Transmission in Farms from North-Eastern Atlantic Iberian Peninsula
Source: Animals (Basel). 2021 Aug 10;11(8):2364. doi: 10.3390/ani11082364 (PMC8388635; doi:10.3390/ani11082364)
Supplement: Supplementary file 1 [file animals-11-02364-s001.zip]

Archive with 2 entries (2 files):
- Table S1. Sessions database.xlsx
- Table S2. Visits database.xlsx
