# Supplementary material for: Interaction Patterns between Wildlife and Cattle Reveal Opportunities for Mycobacteria Transmission in Farms from North-Eastern Atlantic Iberian Peninsula
Source: Animals (Basel). 2021 Aug 10;11(8):2364. doi: 10.3390/ani11082364 (PMC8388635; doi:10.3390/ani11082364)
Supplement: Supplementary file 1 [file animals-11-02364-s001.zip › Table S1. Sessions database.xlsx]

## Sheet: tablas din
Etiquetas de fila	Cuenta de session		Etiquetas de fila	Cuenta de session		Etiquetas de fila	Suma de session_duration
food_source	15		autumn	38		autumn	10182.6
latrine	2		spring	51		spring	13439
manure	4		summer	57		summer	16129.8
path	57		winter	34		winter	9165.12
water_source	20		Total general	180		Total general	48916.6
wildlife_path	82
Total general	180
							Etiquetas de fila	Cuenta de session
							Edge	19
							farm_building	18
Etiquetas de fila	Etiquetas de fila	Suma de session_duration			Valores		forest	9
Deba1	food_source	3503.95		Etiquetas de fila	Suma de Nv_badgers	Suma de Nv_badgers2	pasture	134
Edge	latrine	511.267		food_source	0	0	Total general	180
path	manure	1343.82		latrine	23	0.0730159
Deba10	path	16180.2		manure	1	0.0031746	Etiquetas de fila	Suma de session_duration
Edge	water_source	5542.8		path	47	0.149206	Edge	6172.28
path	wildlife_path	21834.5		water_source	34	0.107937	farm_building	3708.87
Deba11	Total general	48916.6		wildlife_path	210	0.666667	forest	3116.3
pasture				Total general	315	1	pasture	35919.1
latrine					Valores		Total general	48916.6
Deba12				Etiquetas de fila	Suma de Nv_WB	Suma de Nv_WB2
forest				food_source	7	0.0230263
path				latrine	20	0.0657895
Deba13				manure	6	0.0197368
pasture				path	72	0.236842
path				water_source	45	0.148026
Deba14				wildlife_path	154	0.506579
pasture				Total general	304	1
path
Deba15					Valores
pasture				Etiquetas de fila	Suma de Nv_roedeer	Suma de Nv_roedeer2
wildlife_path				food_source	5	0.0285714
Deba16				latrine	0	0
pasture				manure	0	0
wildlife_path				path	30	0.171429
Deba18				water_source	10	0.0571429
pasture				wildlife_path	130	0.742857
wildlife_path				Total general	175	1
Deba19
pasture					Valores
wildlife_path				Etiquetas de fila	Suma de Nv_fox	Suma de Nv_fox2
Deba2				food_source	4	0.0106383
Edge				latrine	11	0.0292553
wildlife_path				manure	5	0.0132979
Deba3				path	145	0.385638
pasture				water_source	30	0.0797872
path				wildlife_path	181	0.481383
Deba4				Total general	376	1
pasture
food_source					Valores
path				Etiquetas de fila	Suma de Nv_other_carnivores	Suma de Nv_other_carnivores2
Deba5				food_source	0	0
pasture				latrine	0	0
manure				manure	0	0
Deba6				path	25	0.657895
pasture				water_source	3	0.0789474
wildlife_path				wildlife_path	10	0.263158
Deba7				Total general	38	1
pasture
water_source					Valores
Deba8				Etiquetas de fila	Suma de Nv_small_mammals2	Suma de Nv_small_mammals
forest				food_source	2	0.0235294
path				latrine	0	0
Deba9				manure	0	0
pasture				path	30	0.352941
water_source				water_source	6	0.0705882
Keja1				wildlife_path	47	0.552941
pasture				Total general	85	1
wildlife_path
Keja3
pasture				Etiquetas de fila	Suma de session_duration		Etiquetas de fila	Cuenta de session
wildlife_path				Deba	18785.3		Deba	67
Keja4				Kexaa	18938.5		Kexaa	75
pasture				Kortezubi	11192.8		Kortezubi	38
path				Total general	48916.6		Total general	180
Keja2
pasture
water_source
Keja5				Etiquetas de fila	Cuenta de session		Etiquetas de fila	Suma de session_duration
pasture				no	139		no	38014.8
water_source				yes	41		yes	10901.8
Keja6				Total general	180		Total general	48916.6
pasture
wildlife_path
Keja7
pasture					Valores
wildlife_path				Etiquetas de fila	Suma de Nv_badgers	Suma de Nv_badgers2
Keja8				autumn	48	0.152381
farm_building				spring	100	0.31746
food_source				summer	93	0.295238
Keja9				winter	74	0.234921
farm_building				Total general	315	1
path
Keja10
pasture					Valores
wildlife_path				Etiquetas de fila	Suma de Nv_WB	Suma de Nv_WB2
Keja11				autumn	86	0.282895
pasture				spring	103	0.338816
wildlife_path				summer	99	0.325658
Keja12				winter	16	0.0526316
pasture				Total general	304	1
wildlife_path
Keja13
pasture
wildlife_path					Valores
Keja14				Etiquetas de fila	Suma de Nv_roedeer	Suma de Nv_roedeer2
Edge				autumn	29	0.165714
water_source				spring	40	0.228571
Keja15				summer	97	0.554286
Edge				winter	9	0.0514286
path				Total general	175	1
Keja16
pasture
path
Keja17					Valores
farm_building				Etiquetas de fila	Suma de Nv_fox	Suma de Nv_fox2
path				autumn	71	0.18883
Keja18				spring	93	0.24734
pasture				summer	146	0.388298
wildlife_path				winter	66	0.175532
Keja19				Total general	376	1
farm_building
food_source
Keja20
farm_building					Valores
food_source				Etiquetas de fila	Suma de Nv_other_carnivores	Suma de Nv_other_carnivores2
Keja21				autumn	6	0.157895
pasture				spring	8	0.210526
food_source				summer	17	0.447368
Keja22				winter	7	0.184211
pasture				Total general	38	1
path
Keja23
pasture					Valores
path				Etiquetas de fila	Suma de Nv_small_mammals2	Suma de Nv_small_mammals
Keja24				autumn	60	0.705882
pasture				spring	13	0.152941
path				summer	3	0.0352941
Kort1				winter	9	0.105882
pasture				Total general	85	1
path
Kort2
pasture					Valores
water_source				Etiquetas de fila	Suma de Nv_badgers	Suma de Nv_badgers2
Kort3				Edge	27	0.0857143
pasture				farm_building	0	0
wildlife_path				forest	11	0.0349206
Kort4				pasture	277	0.879365
pasture				Total general	315	1
wildlife_path
Kort5
pasture					Valores
wildlife_path				Etiquetas de fila	Suma de Nv_WB	Suma de Nv_WB2
Kort6				Edge	23	0.0756579
pasture				farm_building	9	0.0296053
wildlife_path				forest	16	0.0526316
Kort7				pasture	256	0.842105
pasture				Total general	304	1
wildlife_path
Kort10
pasture
wildlife_path					Valores
Kort11				Etiquetas de fila	Suma de Nv_roedeer	Suma de Nv_roedeer2
pasture				Edge	15	0.0857143
wildlife_path				farm_building	0	0
Kort12				forest	3	0.0171429
pasture				pasture	157	0.897143
wildlife_path				Total general	175	1
Kort13
pasture
wildlife_path
Kort14					Valores
pasture				Etiquetas de fila	Suma de Nv_fox	Suma de Nv_fox2
wildlife_path				Edge	42	0.111702
Kort15				farm_building	9	0.0239362
pasture				forest	31	0.0824468
wildlife_path				pasture	294	0.781915
Kort16				Total general	376	1
pasture
wildlife_path
Kort17
pasture					Valores
wildlife_path				Etiquetas de fila	Suma de Nv_other_carnivores	Suma de Nv_other_carnivores2
Kort18				Edge	24	0.631579
pasture				farm_building	0	0
food_source				forest	0	0
Kort19				pasture	14	0.368421
pasture				Total general	38	1
path
Kort20
pasture					Valores
wildlife_path				Etiquetas de fila	Suma de Nv_small_mammals2	Suma de Nv_small_mammals
Kort21				Edge	9	0.105882
pasture				farm_building	4	0.0470588
water_source				forest	0	0
Kort22				pasture	72	0.847059
forest				Total general	85	1
wildlife_path
Kort23
pasture					Valores
path				Etiquetas de fila	Suma de Nv_badgers	Suma de Nv_badgers2
Kort24				Deba	158	0.501587
pasture				Kexaa	62	0.196825
wildlife_path				Kortezubi	95	0.301587
Kort25				Total general	315	1
pasture
path
Kort26
pasture					Valores
wildlife_path				Etiquetas de fila	Suma de Nv_WB	Suma de Nv_WB2
Kort27				Deba	121	0.398026
pasture				Kexaa	85	0.279605
path				Kortezubi	98	0.322368
Total general				Total general	304	1
					Valores
				Etiquetas de fila	Suma de Nv_roedeer	Suma de Nv_roedeer2
				Deba	5	0.0285714
				Kexaa	55	0.314286
				Kortezubi	115	0.657143
				Total general	175	1
					Valores
				Etiquetas de fila	Suma de Nv_fox	Suma de Nv_fox2
				Deba	165	0.43883
				Kexaa	137	0.364362
				Kortezubi	74	0.196809
				Total general	376	1
					Valores
				Etiquetas de fila	Suma de Nv_other_carnivores	Suma de Nv_other_carnivores2
				Deba	5	0.131579
				Kexaa	26	0.684211
				Kortezubi	7	0.184211
				Total general	38	1
					Valores
				Etiquetas de fila	Suma de Nv_small_mammals2	Suma de Nv_small_mammals
				Deba	32	0.376471
				Kexaa	50	0.588235
				Kortezubi	3	0.0352941
				Total general	85	1

## Sheet: database
session	farm	sampling	season	camera	session_duration_hours	site	type_place	type_point	Nv_badgers	Nv_WB	Nv_roedeer	Nv_fox	Nv_other_carnivores	Nv_small_rodents
1	C	1	winter	Deba1	70.1333	1	Edge	path	0	0	0	4	1	0
2	C	1	winter	Deba2	360	1	Edge	wildlife_path	7	0	0	1	0	1
3	C	1	winter	Deba3	256.367	1	pasture	path	4	0	0	5	1	3
4	C	1	winter	Deba4	226.067	1	pasture	food_source	0	0	0	0	0	2
5	C	1	winter	Deba5	356.033	1	pasture	manure	0	0	0	1	0	0
6	C	1	winter	Deba6	360	2	pasture	wildlife_path	16	1	0	2	0	0
7	C	1	winter	Deba7	166.6	2	pasture	water_source	3	2	0	0	0	0
8	C	1	winter	Deba8	194.75	4	forest	path	0	1	0	1	0	0
9	C	1	winter	Deba9	327.8	4	pasture	water_source	0	0	0	3	0	0
10	C	1	winter	Deba10	352.783	4	Edge	path	0	1	0	2	0	0
11	C	1	winter	Deba12	353.567	4	forest	path	0	2	0	5	0	0
12	C	1	winter	Deba13	360	4	pasture	path	2	1	0	9	1	0
13	C	1	winter	Deba14	360	4	pasture	path	0	0	0	1	0	1
14	C	1	winter	Deba15	163.183	4	pasture	wildlife_path	1	1	0	5	0	0
15	C	2	spring	Deba1	89.6667	1	Edge	path	0	0	0	0	0	0
16	C	2	spring	Deba2	360	1	Edge	wildlife_path	3	0	0	0	0	0
17	C	2	spring	Deba3	176.833	1	pasture	path	1	0	0	0	0	4
18	C	2	spring	Deba4	236.9	1	pasture	path	0	0	0	4	0	0
19	C	2	spring	Deba5	242.55	1	pasture	manure	0	0	0	1	0	0
20	C	2	spring	Deba6	360	2	pasture	wildlife_path	4	1	0	0	0	0
21	C	2	spring	Deba7	360	2	pasture	water_source	7	1	0	1	0	0
22	C	2	spring	Deba8	360	4	forest	path	0	2	0	2	0	0
23	C	2	spring	Deba9	181.65	4	pasture	water_source	1	0	0	3	0	0
24	C	2	spring	Deba10	360	4	Edge	path	1	1	0	4	0	0
25	C	2	spring	Deba12	360	4	forest	path	2	2	1	4	0	0
26	C	2	spring	Deba13	205.417	4	pasture	path	0	1	0	1	0	1
27	C	2	spring	Deba14	158.55	4	pasture	path	0	1	0	0	0	0
28	C	2	spring	Deba15	268.083	4	pasture	wildlife_path	1	2	0	6	0	0
29	C	2	spring	Deba16	170.25	3	pasture	wildlife_path	0	1	0	0	0	0
30	C	2	spring	Deba18	194.15	3	pasture	wildlife_path	4	3	1	1	0	0
31	C	2	spring	Deba19	268.483	3	pasture	wildlife_path	14	7	1	8	0	0
32	C	3	summer	Deba1	384.683	1	Edge	path	4	1	0	8	0	0
33	C	3	summer	Deba2	375.083	1	Edge	wildlife_path	4	0	0	0	0	0
34	C	3	summer	Deba3	172.4	1	pasture	path	2	2	0	0	0	0
35	C	3	summer	Deba4	370.017	1	pasture	path	0	0	0	0	0	0
36	C	3	summer	Deba5	384	1	pasture	manure	1	0	0	2	0	0
37	C	3	summer	Deba6	239.25	2	pasture	wildlife_path	1	0	0	0	0	0
38	C	3	summer	Deba7	71.2667	2	pasture	water_source	0	1	0	0	0	0
39	C	3	summer	Deba9	319.6	4	pasture	water_source	0	0	0	4	0	0
40	C	3	summer	Deba8	384	4	forest	path	0	0	0	2	0	0
41	C	3	summer	Deba10	384	4	Edge	path	2	1	0	5	0	0
42	C	3	summer	Deba11	216	1	pasture	latrine	14	1	0	0	0	0
43	C	3	summer	Deba12	384	4	forest	path	2	2	0	12	0	0
44	C	3	summer	Deba13	269.3	4	pasture	path	0	1	0	1	0	0
45	C	3	summer	Deba14	368.5	4	pasture	path	0	1	0	1	0	0
46	C	3	summer	Deba15	384	4	pasture	wildlife_path	3	4	0	15	0	0
47	C	3	summer	Deba16	82.6167	3	pasture	wildlife_path	0	0	0	0	0	0
48	C	3	summer	Deba18	105.75	3	pasture	wildlife_path	3	1	0	1	0	0
49	C	3	summer	Deba19	107.317	3	pasture	wildlife_path	6	0	0	4	1	0
50	C	4	autumn	Deba1	329.383	1	Edge	path	3	6	0	7	0	0
51	C	4	autumn	Deba2	360	1	Edge	wildlife_path	1	0	0	0	0	0
52	C	4	autumn	Deba3	93.3667	1	pasture	path	1	0	0	0	0	2
53	C	4	autumn	Deba4	352.933	1	pasture	path	0	2	0	2	0	0
54	C	4	autumn	Deba5	361.233	1	pasture	manure	0	6	0	1	0	0
55	C	4	autumn	Deba6	360.533	2	pasture	wildlife_path	2	2	0	2	0	0
56	C	4	autumn	Deba7	360.25	2	pasture	water_source	10	11	0	1	0	0
57	C	4	autumn	Deba9	360	4	pasture	water_source	2	1	0	0	0	0
58	C	4	autumn	Deba8	360	4	forest	path	2	0	0	0	0	0
59	C	4	autumn	Deba10	264.783	4	Edge	path	2	0	0	1	0	0
60	C	4	autumn	Deba11	295.267	1	pasture	latrine	9	19	0	11	0	0
61	C	4	autumn	Deba12	359.75	4	forest	path	2	3	0	2	0	0
62	C	4	autumn	Deba13	348.4	4	pasture	path	1	6	0	1	0	0
63	C	4	autumn	Deba14	486.4	4	pasture	path	1	1	0	0	0	1
64	C	4	autumn	Deba15	358.167	4	pasture	wildlife_path	4	16	0	1	1	17
65	C	4	autumn	Deba16	8.73333	3	pasture	wildlife_path	0	0	0	0	0	0
66	C	4	autumn	Deba18	182.7	3	pasture	wildlife_path	0	0	0	0	0	0
67	C	4	autumn	Deba19	281.783	3	pasture	wildlife_path	5	2	2	7	0	0
68	A	1	winter	Keja1	316.583	8	pasture	wildlife_path	2	0	0	6	1	0
69	A	1	winter	Keja3	162.883	8	pasture	wildlife_path	0	1	0	0	0	0
70	A	1	winter	Keja4	360	8	pasture	path	0	0	0	0	0	0
71	A	1	winter	Keja2	96.9667	8	pasture	water_source	4	0	3	2	0	0
72	A	1	winter	Keja5	224.867	9	pasture	water_source	0	0	0	2	0	0
73	A	1	winter	Keja6	338.9	9	pasture	wildlife_path	0	0	0	5	0	0
74	A	1	winter	Keja7	231.617	9	pasture	wildlife_path	0	0	0	0	0	1
75	A	1	winter	Keja8	27	10	farm_building	food_source	0	0	0	0	0	0
76	A	1	winter	Keja9	156.183	10	farm_building	path	0	0	0	0	0	0
77	A	1	winter	Keja10	242.867	13	pasture	wildlife_path	6	0	1	0	0	0
78	A	1	winter	Keja11	263.667	13	pasture	wildlife_path	10	0	1	0	0	1
79	A	1	winter	Keja12	360	13	pasture	wildlife_path	12	5	1	4	0	0
80	A	1	winter	Keja13	218.917	13	pasture	wildlife_path	6	0	0	2	0	0
81	A	1	winter	Keja14	311.883	13	Edge	water_source	0	0	0	0	0	0
82	A	1	winter	Keja15	360	13	Edge	path	0	1	3	1	3	0
83	A	1	winter	Keja16	210.283	9	pasture	path	1	0	0	4	0	0
84	A	1	winter	Keja17	338.9	10	farm_building	path	0	0	0	0	0	0
85	A	1	winter	Keja18	317.55	11	pasture	wildlife_path	0	0	0	0	0	0
86	A	1	winter	Keja19	360	12	farm_building	food_source	0	0	0	1	0	0
87	A	1	winter	Keja20	358.767	10	farm_building	food_source	0	0	0	0	0	0
88	A	2	spring	Keja5	314.85	9	pasture	water_source	0	0	0	0	0	0
89	A	2	spring	Keja6	229.033	9	pasture	wildlife_path	0	1	0	1	0	0
90	A	2	spring	Keja7	206.55	9	pasture	wildlife_path	1	0	0	0	0	0
91	A	2	spring	Keja8	86.3333	10	farm_building	food_source	0	0	0	0	0	0
92	A	2	spring	Keja9	23.1167	10	farm_building	path	0	0	0	0	0	0
93	A	2	spring	Keja10	178.467	13	pasture	wildlife_path	0	2	0	4	0	0
94	A	2	spring	Keja11	246.267	13	pasture	wildlife_path	1	1	0	6	0	0
95	A	2	spring	Keja12	360	13	pasture	wildlife_path	2	0	0	3	0	0
96	A	2	spring	Keja13	109.467	13	pasture	wildlife_path	0	0	0	9	0	0
97	A	2	spring	Keja14	358.717	13	Edge	water_source	0	4	0	1	1	6
98	A	2	spring	Keja15	360	13	Edge	path	0	2	2	0	5	0
99	A	2	spring	Keja16	168.567	9	pasture	path	1	5	0	2	0	0
100	A	2	spring	Keja17	204.8	10	farm_building	path	0	0	0	2	0	0
101	A	2	spring	Keja18	360	11	pasture	wildlife_path	0	7	0	0	0	0
102	A	2	spring	Keja19	357.4	12	farm_building	food_source	0	0	0	0	0	0
103	A	2	spring	Keja20	294.933	10	farm_building	food_source	0	0	0	0	0	0
104	A	3	summer	Keja1	357	8	pasture	wildlife_path	1	2	3	3	0	0
105	A	3	summer	Keja2	99.4167	8	pasture	water_source	0	6	0	5	1	0
106	A	3	summer	Keja3	310.5	8	pasture	wildlife_path	3	7	0	0	0	0
107	A	3	summer	Keja4	356.233	8	pasture	path	0	1	0	0	0	0
108	A	3	summer	Keja5	358.45	9	pasture	water_source	0	3	0	5	0	0
109	A	3	summer	Keja6	194.067	9	pasture	wildlife_path	0	2	0	0	0	0
110	A	3	summer	Keja7	196.783	9	pasture	wildlife_path	0	0	0	0	0	0
111	A	3	summer	Keja8	136.883	10	farm_building	food_source	0	0	0	0	0	0
112	A	3	summer	Keja9	46.0167	10	farm_building	path	0	0	0	0	0	0
113	A	3	summer	Keja10	337.433	13	pasture	wildlife_path	1	2	4	3	0	0
114	A	3	summer	Keja11	336.383	13	pasture	wildlife_path	0	2	3	1	1	0
115	A	3	summer	Keja12	357.283	13	pasture	wildlife_path	1	2	2	1	0	0
116	A	3	summer	Keja13	330.717	13	pasture	wildlife_path	3	0	0	14	0	0
117	A	3	summer	Keja14	357.367	13	Edge	water_source	0	1	1	0	0	0
118	A	3	summer	Keja15	329.6	13	Edge	path	0	4	4	3	9	2
119	A	3	summer	Keja16	196.933	9	pasture	path	4	4	0	7	0	0
120	A	3	summer	Keja17	297.15	10	farm_building	path	0	3	0	5	0	0
121	A	3	summer	Keja19	360	12	farm_building	food_source	0	6	0	0	0	0
122	A	3	summer	Keja20	204.983	10	farm_building	food_source	0	0	0	0	0	0
123	A	4	autumn	Keja1	355.4	8	pasture	wildlife_path	0	1	0	1	0	0
124	A	4	autumn	Keja2	265.65	8	pasture	water_source	3	2	6	1	0	0
125	A	4	autumn	Keja3	220.817	8	pasture	wildlife_path	0	0	0	0	0	1
126	A	4	autumn	Keja5	355.817	9	pasture	water_source	0	0	0	0	0	0
127	A	4	autumn	Keja7	171.95	9	pasture	wildlife_path	0	0	0	0	0	1
128	A	4	autumn	Keja6	223.367	9	pasture	wildlife_path	0	0	0	0	0	7
129	A	4	autumn	Keja8	22.8667	10	farm_building	food_source	0	0	0	0	0	0
130	A	4	autumn	Keja9	78.35	10	farm_building	path	0	0	0	0	0	4
131	A	4	autumn	Keja10	144.483	13	pasture	wildlife_path	0	2	0	0	0	0
132	A	4	autumn	Keja11	99.2833	13	pasture	wildlife_path	0	0	0	0	0	0
133	A	4	autumn	Keja12	14.7333	13	pasture	wildlife_path	0	0	1	0	0	0
134	A	4	autumn	Keja13	98.2833	13	pasture	wildlife_path	0	1	0	0	0	16
135	A	4	autumn	Keja15	404.2	13	Edge	path	0	1	5	5	5	0
136	A	4	autumn	Keja16	296.067	9	pasture	path	0	0	0	15	0	1
137	A	4	autumn	Keja18	343.3	11	pasture	wildlife_path	0	1	0	6	0	0
138	A	4	autumn	Keja19	355.183	12	farm_building	food_source	0	0	0	1	0	0
139	A	4	autumn	Keja21	264.517	11	pasture	food_source	0	1	5	2	0	0
140	A	4	autumn	Keja22	329.45	11	pasture	path	0	0	3	1	0	0
141	A	4	autumn	Keja23	357.867	11	pasture	path	0	2	5	3	0	0
142	A	4	autumn	Keja24	257.35	11	pasture	path	0	0	2	0	0	10
143	B	1	spring	Kort1	303.5	5	pasture	path	1	1	0	1	0	0
144	B	1	spring	Kort2	291	5	pasture	water_source	1	1	0	1	0	0
145	B	1	spring	Kort3	380.867	5	pasture	wildlife_path	15	7	0	5	0	0
146	B	1	spring	Kort4	110	5	pasture	wildlife_path	2	3	0	0	0	0
147	B	1	spring	Kort5	237.05	5	pasture	wildlife_path	1	5	4	1	0	0
148	B	1	spring	Kort6	380.133	5	pasture	wildlife_path	2	6	3	0	0	0
149	B	1	spring	Kort7	384	5	pasture	wildlife_path	2	11	13	4	0	0
150	B	1	spring	Kort10	384	5	pasture	wildlife_path	4	0	1	0	0	0
151	B	1	spring	Kort11	370.083	5	pasture	wildlife_path	4	1	4	1	2	1
152	B	1	spring	Kort12	183.333	5	pasture	wildlife_path	3	9	3	2	0	0
153	B	1	spring	Kort13	379.333	5	pasture	wildlife_path	4	5	0	5	0	0
154	B	1	spring	Kort14	198.45	5	pasture	wildlife_path	5	10	1	1	0	0
155	B	1	spring	Kort15	384	5	pasture	wildlife_path	3	0	3	0	0	0
156	B	1	spring	Kort16	176.967	5	pasture	wildlife_path	0	0	3	0	0	0
157	B	1	spring	Kort17	320.683	7	pasture	wildlife_path	7	0	0	0	0	0
158	B	1	spring	Kort18	212.083	7	pasture	food_source	0	0	0	0	0	0
159	B	1	spring	Kort19	283.65	7	pasture	path	1	0	0	3	0	1
160	B	1	spring	Kort20	248.867	7	pasture	wildlife_path	2	0	0	6	0	0
161	B	2	summer	Kort3	358.067	5	pasture	wildlife_path	5	0	0	7	1	0
162	B	2	summer	Kort6	264.15	5	pasture	wildlife_path	5	2	7	3	1	0
163	B	2	summer	Kort7	352.6	5	pasture	wildlife_path	3	5	41	12	1	0
164	B	2	summer	Kort10	93.85	5	pasture	wildlife_path	3	0	4	1	0	0
165	B	2	summer	Kort11	85.7333	5	pasture	wildlife_path	0	0	2	0	0	0
166	B	2	summer	Kort12	238.517	5	pasture	wildlife_path	0	0	1	1	0	0
167	B	2	summer	Kort13	360	5	pasture	wildlife_path	3	4	13	3	1	0
168	B	2	summer	Kort14	360	5	pasture	wildlife_path	4	0	2	0	0	1
169	B	2	summer	Kort15	360	5	pasture	wildlife_path	0	1	1	1	0	0
170	B	2	summer	Kort17	360	7	pasture	wildlife_path	1	0	0	2	0	0
171	B	2	summer	Kort18	236.933	7	pasture	food_source	0	0	0	0	0	0
172	B	2	summer	Kort19	360	7	pasture	path	0	0	0	3	0	0
173	B	2	summer	Kort20	287.383	7	pasture	wildlife_path	1	0	0	0	0	0
174	B	2	summer	Kort21	360.65	6	pasture	water_source	3	12	0	1	1	0
175	B	2	summer	Kort22	360.233	6	forest	wildlife_path	3	4	2	3	0	0
176	B	2	summer	Kort23	360.083	6	pasture	path	5	7	1	4	0	0
177	B	2	summer	Kort24	360	6	pasture	wildlife_path	0	1	1	1	0	0
178	B	2	summer	Kort25	175.033	6	pasture	path	1	0	4	2	0	0
179	B	2	summer	Kort26	271.617	6	pasture	wildlife_path	0	0	1	0	0	0
180	B	2	summer	Kort27	360	6	pasture	path	1	3	0	0	0	0
