# Supplementary material for: Interaction Patterns between Wildlife and Cattle Reveal Opportunities for Mycobacteria Transmission in Farms from North-Eastern Atlantic Iberian Peninsula
Source: Animals (Basel). 2021 Aug 10;11(8):2364. doi: 10.3390/ani11082364 (PMC8388635; doi:10.3390/ani11082364)
Supplement: Supplementary file 1 [file animals-11-02364-s001.zip › Table S2. Visits database.xlsx]

## Sheet: visits
ID_visit	N_videos	minutes_visits	sp	N_animals_LVA	s_point	session	farm	season	day_period	site	type_place	type_point	moving_through	drinking	sniffing	grazing	foraging	direct_contact_cattle	excreting_scent marking	grooming_scratching_wallowing
1	1	0.17	fox	1	DEBA1	1	C	winter	night	1	Edge	path	1	0	0	0	0	0	0	0
2	1	0.17	fox	1	DEBA1	1	C	winter	night	1	Edge	path	1	0	0	0	0	0	0	0
3	1	0.17	fox	1	DEBA1	1	C	winter	night	1	Edge	path	1	0	0	0	0	0	0	0
4	1	0.17	other_carnivores	1	DEBA1	1	C	winter	night	1	Edge	path	1	0	0	0	0	0	0	0
5	1	0.17	fox	1	DEBA1	1	C	winter	night	1	Edge	path	1	0	0	0	0	0	0	0
6	1	0.17	fox	1	DEBA1	32	C	summer	night	1	Edge	path	1	0	0	0	0	0	0	0
7	1	0.17	fox	1	DEBA1	32	C	summer	night	1	Edge	path	1	0	0	0	0	0	0	0
8	1	0.17	badger	1	DEBA1	32	C	summer	night	1	Edge	path	1	0	0	0	0	0	0	0
9	1	0.17	fox	1	DEBA1	32	C	summer	night	1	Edge	path	1	0	0	0	0	0	0	0
10	1	0.17	badger	1	DEBA1	32	C	summer	night	1	Edge	path	1	0	0	0	0	0	0	0
11	1	0.17	badger	1	DEBA1	32	C	summer	night	1	Edge	path	1	0	0	0	0	0	0	0
12	1	0.17	fox	1	DEBA1	32	C	summer	night	1	Edge	path	1	0	0	0	0	0	0	0
13	1	0.17	fox	1	DEBA1	32	C	summer	night	1	Edge	path	1	0	0	0	0	0	0	0
14	1	0.17	badger	1	DEBA1	32	C	summer	night	1	Edge	path	1	0	0	0	0	0	0	0
15	1	0.17	fox	1	DEBA1	32	C	summer	night	1	Edge	path	1	0	0	0	0	0	0	0
16	1	0.17	fox	1	DEBA1	32	C	summer	night	1	Edge	path	1	0	0	0	0	0	0	0
17	2	0.33	wild_boar	1	DEBA1	32	C	summer	night	1	Edge	path	0	0	1	0	0	0	0	0
18	1	0.17	fox	1	DEBA1	32	C	summer	night	1	Edge	path	1	0	0	0	0	0	0	0
19	1	0.17	badger	1	DEBA1	50	C	autumn	night	1	Edge	path	1	0	0	0	0	0	0	0
20	1	0.17	wild_boar	4	DEBA1	50	C	autumn	night	1	Edge	path	0	0	1	0	0	0	0	0
21	1	0.17	badger	1	DEBA1	50	C	autumn	night	1	Edge	path	1	0	0	0	0	0	0	0
22	2	2	wild_boar	1	DEBA1	50	C	autumn	night	1	Edge	path	0	0	1	0	0	0	0	0
23	1	0.17	badger	2	DEBA1	50	C	autumn	night	1	Edge	path	0	0	1	0	0	0	0	0
24	7	5	wild_boar	5	DEBA1	50	C	autumn	night	1	Edge	path	0	0	1	0	0	0	0	0
25	1	0.17	fox	1	DEBA1	50	C	autumn	night	1	Edge	path	1	0	0	0	0	0	0	0
26	1	0.17	fox	1	DEBA1	50	C	autumn	night	1	Edge	path	1	0	0	0	0	0	0	0
27	1	0.17	fox	1	DEBA1	50	C	autumn	night	1	Edge	path	1	0	0	0	0	0	0	0
28	13	9	wild_boar	6	DEBA1	50	C	autumn	night	1	Edge	path	0	0	1	0	1	0	0	0
29	1	0.17	fox	1	DEBA1	50	C	autumn	night	1	Edge	path	1	0	0	0	0	0	0	0
30	1	0.17	fox	1	DEBA1	50	C	autumn	night	1	Edge	path	0	0	1	0	0	0	0	0
31	2	0.77	wild_boar	5	DEBA1	50	C	autumn	night	1	Edge	path	0	0	1	0	0	0	0	0
32	1	0.17	fox	1	DEBA1	50	C	autumn	night	1	Edge	path	0	0	0	0	0	1	0	0
33	3	0.67	wild_boar	4	DEBA1	50	C	autumn	night	1	Edge	path	0	0	1	0	1	0	0	0
34	1	0.17	fox	1	DEBA1	50	C	autumn	night	1	Edge	path	1	0	0	0	0	0	0	0
35	1	0.17	fox	1	DEBA10	10	C	winter	night	4	Edge	path	1	0	0	0	0	0	0	0
36	1	0.17	fox	1	DEBA10	10	C	winter	sunset	4	Edge	path	1	0	0	0	0	0	0	0
37	1	0.17	wild_boar	2	DEBA10	10	C	winter	night	4	Edge	path	1	0	0	0	0	0	0	0
38	1	0.17	fox	1	DEBA10	24	C	spring	night	4	Edge	path	1	0	0	0	0	0	0	0
39	1	0.17	badger	1	DEBA10	24	C	spring	night	4	Edge	path	0	0	1	0	0	0	0	0
40	1	0.17	fox	1	DEBA10	24	C	spring	night	4	Edge	path	1	0	0	0	0	0	0	0
41	2	0.33	wild_boar	1	DEBA10	24	C	spring	night	4	Edge	path	1	0	0	0	0	0	0	0
42	3	20	fox	1	DEBA10	24	C	spring	day	4	Edge	path	0	0	1	0	0	0	0	0
43	1	0.17	fox	1	DEBA10	24	C	spring	sunset	4	Edge	path	1	0	0	0	0	0	0	0
44	1	0.17	fox	1	DEBA10	41	C	summer	night	4	Edge	path	0	0	1	0	0	0	0	0
45	7	2	wild_boar	5	DEBA10	41	C	summer	night	4	Edge	path	0	0	1	0	0	0	0	0
46	1	0.17	badger	1	DEBA10	41	C	summer	night	4	Edge	path	0	0	1	0	0	0	0	0
47	2	0.33	fox	1	DEBA10	41	C	summer	night	4	Edge	path	1	0	0	0	0	0	0	0
48	1	0.17	fox	1	DEBA10	41	C	summer	night	4	Edge	path	1	0	0	0	0	0	0	0
49	1	0.17	fox	1	DEBA10	41	C	summer	night	4	Edge	path	1	0	0	0	0	0	0	0
50	1	0.17	fox	1	DEBA10	41	C	summer	night	4	Edge	path	1	0	0	0	0	0	0	0
51	1	0.17	badger	1	DEBA10	41	C	summer	night	4	Edge	path	0	0	0	0	0	0	1	0
52	1	0.17	fox	1	DEBA10	59	C	autumn	dawn	4	Edge	path	1	0	0	0	0	0	0	0
53	1	0.17	badger	1	DEBA10	59	C	autumn	night	4	Edge	path	0	0	1	0	0	0	0	0
54	1	0.17	badger	1	DEBA10	59	C	autumn	night	4	Edge	path	0	0	0	0	1	0	0	0
55	2	0.47	badger	1	DEBA11	42	C	summer	night	1	pasture	latrine	0	0	1	0	0	0	1	0
56	1	0.17	badger	1	DEBA11	42	C	summer	night	1	pasture	latrine	0	0	1	0	1	0	0	0
57	1	0.17	badger	1	DEBA11	42	C	summer	night	1	pasture	latrine	0	0	1	0	0	0	1	0
58	2	0.63	badger	1	DEBA11	42	C	summer	night	1	pasture	latrine	0	0	1	0	1	0	1	1
59	2	0.33	badger	1	DEBA11	42	C	summer	night	1	pasture	latrine	0	0	1	0	0	0	1	0
60	2	0.33	badger	1	DEBA11	42	C	summer	night	1	pasture	latrine	0	0	1	0	0	0	1	0
61	1	0.17	badger	1	DEBA11	42	C	summer	night	1	pasture	latrine	1	0	0	0	0	0	0	0
62	2	0.67	badger	1	DEBA11	42	C	summer	night	1	pasture	latrine	0	0	1	0	0	0	1	0
63	1	0.17	wild_boar	4	DEBA11	42	C	summer	night	1	pasture	latrine	1	0	0	0	0	0	0	0
64	1	0.17	badger	1	DEBA11	42	C	summer	night	1	pasture	latrine	0	0	0	0	0	0	1	0
65	1	0.17	badger	1	DEBA11	42	C	summer	night	1	pasture	latrine	0	0	0	0	1	0	1	0
66	1	0.17	badger	1	DEBA11	42	C	summer	night	1	pasture	latrine	1	0	0	0	0	0	0	0
67	1	0.17	badger	1	DEBA11	42	C	summer	night	1	pasture	latrine	0	0	1	0	0	0	0	0
68	2	0.47	badger	1	DEBA11	42	C	summer	night	1	pasture	latrine	0	0	1	0	1	0	0	0
69	1	0.17	badger	1	DEBA11	42	C	summer	night	1	pasture	latrine	0	0	0	0	0	0	1	0
70	1	0.17	wild_boar	2	DEBA11	60	C	autumn	night	1	pasture	latrine	0	0	1	0	0	0	0	0
71	2	0.4	badger	1	DEBA11	60	C	autumn	night	1	pasture	latrine	0	0	1	0	0	1	0	0
72	1	0.17	badger	1	DEBA11	60	C	autumn	night	1	pasture	latrine	0	0	0	0	0	1	1	0
73	1	0.17	fox	1	DEBA11	60	C	autumn	night	1	pasture	latrine	1	0	0	0	0	0	0	0
74	1	0.17	wild_boar	3	DEBA11	60	C	autumn	night	1	pasture	latrine	1	0	0	0	0	0	0	0
75	2	0.33	wild_boar	1	DEBA11	60	C	autumn	night	1	pasture	latrine	0	0	0	0	0	1	0	0
76	1	0.17	fox	1	DEBA11	60	C	autumn	night	1	pasture	latrine	1	0	0	0	0	0	0	0
77	1	0.17	fox	1	DEBA11	60	C	autumn	night	1	pasture	latrine	0	0	0	0	0	1	0	0
78	1	0.17	fox	1	DEBA11	60	C	autumn	night	1	pasture	latrine	0	0	1	0	0	0	0	0
79	1	0.17	wild_boar	5	DEBA11	60	C	autumn	night	1	pasture	latrine	0	0	1	0	0	0	0	0
80	1	0.17	badger	1	DEBA11	60	C	autumn	night	1	pasture	latrine	0	0	0	0	0	0	1	0
81	1	0.17	badger	1	DEBA11	60	C	autumn	night	1	pasture	latrine	0	0	1	0	0	0	0	0
82	1	0.17	wild_boar	6	DEBA11	60	C	autumn	night	1	pasture	latrine	1	0	0	0	0	0	0	0
83	1	0.17	wild_boar	5	DEBA11	60	C	autumn	night	1	pasture	latrine	1	0	0	0	0	0	0	0
84	1	0.17	fox	1	DEBA11	60	C	autumn	night	1	pasture	latrine	0	0	1	0	0	0	0	0
85	1	0.17	wild_boar	6	DEBA11	60	C	autumn	night	1	pasture	latrine	1	0	0	0	0	0	0	0
86	1	0.17	fox	1	DEBA11	60	C	autumn	night	1	pasture	latrine	0	0	0	0	0	0	1	0
87	1	0.17	badger	2	DEBA11	60	C	autumn	night	1	pasture	latrine	0	0	1	0	0	0	1	0
88	2	0.33	wild_boar	4	DEBA11	60	C	autumn	night	1	pasture	latrine	0	0	1	0	0	0	0	0
89	1	0.17	wild_boar	4	DEBA11	60	C	autumn	night	1	pasture	latrine	1	0	0	0	0	0	0	0
90	1	0.17	wild_boar	2	DEBA11	60	C	autumn	night	1	pasture	latrine	0	0	1	0	0	0	0	0
91	3	6	wild_boar	6	DEBA11	60	C	autumn	night	1	pasture	latrine	1	0	0	0	0	0	0	0
92	2	0.33	badger	1	DEBA11	60	C	autumn	night	1	pasture	latrine	0	0	1	0	0	0	1	0
93	2	0.37	wild_boar	1	DEBA11	60	C	autumn	night	1	pasture	latrine	1	0	0	0	0	0	0	0
94	1	0.17	fox	1	DEBA11	60	C	autumn	night	1	pasture	latrine	1	0	0	0	0	0	0	0
95	1	0.17	fox	1	DEBA11	60	C	autumn	dawn	1	pasture	latrine	1	0	0	0	0	0	0	0
96	1	0.17	fox	1	DEBA11	60	C	autumn	night	1	pasture	latrine	0	0	0	0	0	0	1	0
97	1	0.17	wild_boar	6	DEBA11	60	C	autumn	night	1	pasture	latrine	1	0	0	0	0	0	0	0
98	1	0.17	wild_boar	5	DEBA11	60	C	autumn	night	1	pasture	latrine	1	0	0	0	0	0	0	0
99	1	0.17	badger	1	DEBA11	60	C	autumn	night	1	pasture	latrine	0	0	0	0	0	0	1	0
100	1	0.17	fox	1	DEBA11	60	C	autumn	night	1	pasture	latrine	0	0	1	0	0	0	0	0
101	1	0.17	wild_boar	3	DEBA11	60	C	autumn	night	1	pasture	latrine	0	0	1	0	0	0	0	0
102	1	0.17	wild_boar	5	DEBA11	60	C	autumn	night	1	pasture	latrine	1	0	0	0	0	0	0	0
103	1	0.17	wild_boar	6	DEBA11	60	C	autumn	night	1	pasture	latrine	1	0	0	0	0	0	0	0
104	1	0.17	fox	1	DEBA11	60	C	autumn	night	1	pasture	latrine	1	0	0	0	0	0	0	0
105	1	0.17	badger	1	DEBA11	60	C	autumn	night	1	pasture	latrine	0	0	1	0	0	0	1	0
106	1	0.17	badger	1	DEBA11	60	C	autumn	night	1	pasture	latrine	1	0	0	0	0	0	0	0
107	1	0.17	wild_boar	6	DEBA11	60	C	autumn	night	1	pasture	latrine	0	0	1	0	0	0	0	0
108	2	0.47	wild_boar	3	DEBA11	60	C	autumn	night	1	pasture	latrine	1	0	0	0	0	0	0	0
109	1	0.17	fox	1	DEBA12	11	C	winter	night	4	forest	path	1	0	0	0	0	0	0	0
110	1	0.17	fox	1	DEBA12	11	C	winter	night	4	forest	path	1	0	0	0	0	0	0	0
111	2	2	fox	1	DEBA12	11	C	winter	night	4	forest	path	0	0	1	0	0	0	0	0
112	1	0.17	fox	1	DEBA12	11	C	winter	night	4	forest	path	0	0	1	0	0	0	0	0
113	1	0.17	fox	1	DEBA12	11	C	winter	night	4	forest	path	1	0	0	0	0	0	0	0
114	1	0.17	wild_boar	2	DEBA12	11	C	winter	night	4	forest	path	1	0	0	0	0	0	0	0
115	3	33	wild_boar	1	DEBA12	11	C	winter	night	4	forest	path	1	0	0	0	0	0	0	0
116	1	0.17	badger	1	DEBA12	25	C	spring	night	4	forest	path	0	0	1	0	0	0	0	0
117	1	0.17	roe_deer	1	DEBA12	25	C	spring	day	4	forest	path	1	0	0	0	0	0	0	0
118	1	0.17	wild_boar	1	DEBA12	25	C	spring	night	4	forest	path	1	0	0	0	0	0	0	0
119	1	0.17	badger	1	DEBA12	25	C	spring	night	4	forest	path	0	0	1	0	0	0	0	0
120	1	0.17	wild_boar	1	DEBA12	25	C	spring	night	4	forest	path	0	0	1	0	0	0	0	0
121	1	0.17	fox	1	DEBA12	25	C	spring	night	4	forest	path	1	0	0	0	0	0	0	0
122	1	0.17	fox	1	DEBA12	25	C	spring	night	4	forest	path	1	0	0	0	0	0	0	0
123	1	0.17	fox	1	DEBA12	25	C	spring	sunset	4	forest	path	1	0	0	0	0	0	0	0
124	1	0.17	fox	1	DEBA12	25	C	spring	night	4	forest	path	1	0	0	0	0	0	0	0
125	1	0.17	wild_boar	5	DEBA12	43	C	summer	night	4	forest	path	1	0	0	0	0	0	0	0
126	1	0.17	fox	1	DEBA12	43	C	summer	night	4	forest	path	1	0	0	0	0	0	0	0
127	2	0.3	wild_boar	5	DEBA12	43	C	summer	night	4	forest	path	0	0	1	0	0	0	0	0
128	1	0.17	fox	1	DEBA12	43	C	summer	night	4	forest	path	1	0	0	0	0	0	0	0
129	1	0.17	fox	1	DEBA12	43	C	summer	night	4	forest	path	1	0	0	0	0	0	0	0
130	1	0.17	badger	1	DEBA12	43	C	summer	night	4	forest	path	1	0	0	0	0	0	0	0
131	1	0.17	fox	1	DEBA12	43	C	summer	night	4	forest	path	1	0	0	0	0	0	0	0
132	1	0.17	fox	1	DEBA12	43	C	summer	dawn	4	forest	path	1	0	0	0	0	0	0	0
133	1	0.17	fox	1	DEBA12	43	C	summer	night	4	forest	path	1	0	0	0	0	0	0	0
134	1	0.17	fox	1	DEBA12	43	C	summer	dawn	4	forest	path	0	0	1	0	0	0	0	0
135	1	0.17	fox	1	DEBA12	43	C	summer	night	4	forest	path	0	0	1	0	0	0	0	0
136	1	0.17	fox	1	DEBA12	43	C	summer	night	4	forest	path	1	0	0	0	0	0	0	0
137	1	0.17	fox	1	DEBA12	43	C	summer	night	4	forest	path	1	0	0	0	0	0	0	0
138	1	0.17	badger	1	DEBA12	43	C	summer	night	4	forest	path	1	0	0	0	0	0	0	0
139	1	0.17	fox	2	DEBA12	43	C	summer	night	4	forest	path	1	0	0	0	0	0	0	0
140	1	0.17	fox	1	DEBA12	43	C	summer	night	4	forest	path	1	0	0	0	0	0	0	0
141	2	0.37	wild_boar	4	DEBA12	61	C	autumn	night	4	forest	path	0	0	1	0	0	0	0	0
142	2	1	wild_boar	3	DEBA12	61	C	autumn	night	4	forest	path	0	0	1	0	0	0	0	0
143	1	0.17	badger	1	DEBA12	61	C	autumn	night	4	forest	path	1	0	0	0	0	0	0	0
144	1	0.17	wild_boar	1	DEBA12	61	C	autumn	night	4	forest	path	1	0	0	0	0	0	0	0
145	1	0.17	badger	1	DEBA12	61	C	autumn	night	4	forest	path	1	0	0	0	0	0	0	0
146	1	0.17	fox	1	DEBA12	61	C	autumn	dawn	4	forest	path	1	0	0	0	0	0	0	0
147	1	0.17	fox	1	DEBA12	61	C	autumn	sunset	4	forest	path	1	0	0	0	0	0	0	0
148	1	0.17	badger	1	DEBA13	12	C	winter	night	4	pasture	path	1	0	0	0	0	0	0	0
149	1	0.17	fox	1	DEBA13	12	C	winter	night	4	pasture	path	1	0	0	0	0	0	0	0
150	1	0.17	fox	1	DEBA13	12	C	winter	night	4	pasture	path	1	0	0	0	0	0	0	0
151	4	2	fox	1	DEBA13	12	C	winter	night	4	pasture	path	0	0	1	0	0	0	0	0
152	1	0.17	fox	1	DEBA13	12	C	winter	night	4	pasture	path	1	0	0	0	0	0	0	0
153	1	0.17	fox	1	DEBA13	12	C	winter	dawn	4	pasture	path	1	0	0	0	0	0	0	0
154	1	0.17	badger	1	DEBA13	12	C	winter	night	4	pasture	path	1	0	0	0	0	0	0	0
155	1	0.17	fox	1	DEBA13	12	C	winter	night	4	pasture	path	1	0	0	0	0	0	0	0
156	1	0.17	other_carnivores	1	DEBA13	12	C	winter	night	4	pasture	path	1	0	0	0	0	0	0	0
157	1	0.17	fox	1	DEBA13	12	C	winter	sunset	4	pasture	path	1	0	0	0	0	0	0	0
158	1	0.17	wild_boar	1	DEBA13	12	C	winter	night	4	pasture	path	1	0	0	0	0	0	0	0
159	1	0.17	fox	1	DEBA13	12	C	winter	night	4	pasture	path	1	0	0	0	0	0	0	0
160	1	0.17	fox	1	DEBA13	12	C	winter	night	4	pasture	path	1	0	0	0	0	0	0	0
161	2	3	fox	1	DEBA13	26	C	spring	day	4	pasture	path	1	0	0	0	0	0	0	0
162	2	0.33	wild_boar	1	DEBA13	26	C	spring	night	4	pasture	path	0	0	1	0	0	0	0	0
163	1	0.17	small_rodent	1	DEBA13	26	C	spring	day	4	pasture	path	1	0	0	0	0	0	0	0
164	1	0.17	fox	1	DEBA13	44	C	summer	sunset	4	pasture	path	1	0	0	0	0	0	0	0
165	2	0.33	wild_boar	5	DEBA13	44	C	summer	night	4	pasture	path	0	0	1	0	1	0	0	0
166	1	0.17	wild_boar	2	DEBA13	62	C	autumn	night	4	pasture	path	1	0	0	0	0	0	0	0
167	2	0.3	wild_boar	3	DEBA13	62	C	autumn	night	4	pasture	path	0	0	1	0	0	0	0	0
168	2	0.33	wild_boar	4	DEBA13	62	C	autumn	night	4	pasture	path	1	0	0	0	0	0	0	0
169	1	0.17	fox	1	DEBA13	62	C	autumn	night	4	pasture	path	1	0	0	0	0	0	0	0
170	1	0.17	wild_boar	4	DEBA13	62	C	autumn	night	4	pasture	path	1	0	0	0	0	0	0	0
171	2	0.33	wild_boar	4	DEBA13	62	C	autumn	night	4	pasture	path	1	0	0	0	0	0	0	0
172	1	0.17	badger	1	DEBA13	62	C	autumn	night	4	pasture	path	1	0	0	0	0	0	0	0
173	1	0.17	wild_boar	2	DEBA13	62	C	autumn	night	4	pasture	path	1	0	0	0	0	0	0	0
174	1	0.17	fox	1	DEBA14	13	C	winter	night	4	pasture	path	1	0	0	0	0	0	0	0
175	1	0.17	small_rodent	1	DEBA14	13	C	winter	night	4	pasture	path	1	0	0	0	0	0	0	0
176	8	33	wild_boar	1	DEBA14	27	C	spring	night	4	pasture	path	0	0	1	0	0	0	0	0
177	1	0.17	fox	1	DEBA14	45	C	summer	sunset	4	pasture	path	1	0	0	0	0	0	0	0
178	3	0.83	wild_boar	4	DEBA14	45	C	summer	night	4	pasture	path	0	0	1	0	0	0	0	0
179	1	0.17	small_rodent	1	DEBA14	63	C	autumn	night	4	pasture	path	1	0	0	0	0	0	0	0
180	1	0.17	badger	1	DEBA14	63	C	autumn	night	4	pasture	path	1	0	0	0	0	0	0	0
181	1	0.17	wild_boar	2	DEBA14	63	C	autumn	night	4	pasture	path	0	0	1	0	0	0	0	0
182	1	0.17	wild_boar	1	DEBA15	14	C	winter	night	4	pasture	wildlife_path	1	0	0	0	0	0	0	0
183	2	2	badger	1	DEBA15	14	C	winter	night	4	pasture	wildlife_path	1	0	0	0	0	0	0	0
184	1	0.17	fox	1	DEBA15	14	C	winter	night	4	pasture	wildlife_path	1	0	0	0	0	0	0	0
185	1	0.17	fox	1	DEBA15	14	C	winter	night	4	pasture	wildlife_path	1	0	0	0	0	0	0	0
186	1	0.17	fox	1	DEBA15	14	C	winter	night	4	pasture	wildlife_path	1	0	0	0	0	0	0	0
187	1	0.17	fox	1	DEBA15	14	C	winter	night	4	pasture	wildlife_path	0	0	0	0	0	0	1	0
188	1	0.17	fox	1	DEBA15	14	C	winter	night	4	pasture	wildlife_path	1	0	0	0	0	0	0	0
189	1	0.17	fox	1	DEBA15	28	C	spring	night	4	pasture	wildlife_path	1	0	0	0	0	0	0	0
190	1	0.17	wild_boar	1	DEBA15	28	C	spring	night	4	pasture	wildlife_path	1	0	0	0	0	0	0	0
191	1	0.17	fox	1	DEBA15	28	C	spring	sunset	4	pasture	wildlife_path	0	0	0	0	0	1	0	0
192	1	0.17	fox	1	DEBA15	28	C	spring	night	4	pasture	wildlife_path	1	0	0	0	0	0	0	0
193	1	0.17	fox	1	DEBA15	28	C	spring	night	4	pasture	wildlife_path	1	0	0	0	0	0	0	0
194	1	0.17	fox	1	DEBA15	28	C	spring	night	4	pasture	wildlife_path	1	0	0	0	0	0	0	0
195	1	0.17	badger	1	DEBA15	28	C	spring	night	4	pasture	wildlife_path	1	0	0	0	0	0	0	0
196	1	0.17	wild_boar	1	DEBA15	28	C	spring	night	4	pasture	wildlife_path	1	0	0	0	0	0	0	0
197	1	0.17	fox	1	DEBA15	28	C	spring	night	4	pasture	wildlife_path	1	0	0	0	0	0	0	0
198	1	0.17	fox	1	DEBA15	46	C	summer	sunset	4	pasture	wildlife_path	0	0	1	0	0	1	0	0
199	1	0.17	fox	1	DEBA15	46	C	summer	night	4	pasture	wildlife_path	0	0	1	0	0	0	0	0
200	2	18	fox	1	DEBA15	46	C	summer	night	4	pasture	wildlife_path	0	0	1	0	0	0	0	0
201	1	0.17	badger	1	DEBA15	46	C	summer	night	4	pasture	wildlife_path	1	0	0	0	0	0	0	0
202	1	0.17	badger	1	DEBA15	46	C	summer	night	4	pasture	wildlife_path	1	0	0	0	0	0	0	0
203	1	0.17	fox	1	DEBA15	46	C	summer	night	4	pasture	wildlife_path	1	0	0	0	0	0	0	0
204	1	0.17	fox	1	DEBA15	46	C	summer	night	4	pasture	wildlife_path	1	0	0	0	0	0	0	0
205	1	0.17	fox	3	DEBA15	46	C	summer	night	4	pasture	wildlife_path	1	0	0	0	0	0	0	0
206	1	0.17	wild_boar	5	DEBA15	46	C	summer	night	4	pasture	wildlife_path	1	0	0	0	0	0	0	0
207	1	0.17	fox	1	DEBA15	46	C	summer	night	4	pasture	wildlife_path	1	0	0	0	0	0	0	0
208	1	0.17	fox	1	DEBA15	46	C	summer	night	4	pasture	wildlife_path	0	0	0	0	0	1	0	0
209	1	0.17	fox	1	DEBA15	46	C	summer	night	4	pasture	wildlife_path	0	0	1	0	0	0	0	0
210	1	0.17	wild_boar	1	DEBA15	46	C	summer	night	4	pasture	wildlife_path	1	0	0	0	0	0	0	0
211	1	0.17	fox	1	DEBA15	46	C	summer	night	4	pasture	wildlife_path	0	0	1	0	0	0	0	0
212	2	0.33	wild_boar	6	DEBA15	46	C	summer	night	4	pasture	wildlife_path	0	0	1	0	1	0	0	0
213	1	0.17	fox	1	DEBA15	46	C	summer	night	4	pasture	wildlife_path	0	0	0	0	0	1	0	0
214	1	0.17	fox	1	DEBA15	46	C	summer	night	4	pasture	wildlife_path	1	0	0	0	0	0	0	0
215	1	0.17	badger	1	DEBA15	46	C	summer	night	4	pasture	wildlife_path	1	0	0	0	0	0	0	0
216	1	0.17	fox	1	DEBA15	46	C	summer	night	4	pasture	wildlife_path	1	0	0	0	0	0	0	0
217	3	0.63	wild_boar	6	DEBA15	46	C	summer	night	4	pasture	wildlife_path	0	0	1	0	1	0	0	0
218	1	0.17	fox	1	DEBA15	46	C	summer	night	4	pasture	wildlife_path	0	0	0	0	0	1	0	0
219	1	0.17	fox	1	DEBA15	46	C	summer	night	4	pasture	wildlife_path	0	0	0	0	0	1	0	0
220	7	5	wild_boar	4	DEBA15	64	C	autumn	night	4	pasture	wildlife_path	0	0	0	0	1	0	0	0
221	2	2	small_rodent	1	DEBA15	64	C	autumn	night	4	pasture	wildlife_path	1	0	0	0	0	0	0	0
222	1	0.17	small_rodent	1	DEBA15	64	C	autumn	night	4	pasture	wildlife_path	1	0	0	0	0	0	0	0
223	1	0.17	small_rodent	1	DEBA15	64	C	autumn	night	4	pasture	wildlife_path	0	0	1	0	0	0	0	0
224	3	27	small_rodent	1	DEBA15	64	C	autumn	night	4	pasture	wildlife_path	1	0	0	0	0	0	0	0
225	1	0.17	small_rodent	1	DEBA15	64	C	autumn	night	4	pasture	wildlife_path	0	0	1	0	0	0	0	0
226	5	3	wild_boar	5	DEBA15	64	C	autumn	night	4	pasture	wildlife_path	0	0	1	0	1	0	0	0
227	1	0.17	small_rodent	1	DEBA15	64	C	autumn	night	4	pasture	wildlife_path	1	0	0	0	0	0	0	0
228	1	0.17	small_rodent	1	DEBA15	64	C	autumn	night	4	pasture	wildlife_path	1	0	0	0	0	0	0	0
229	4	1	wild_boar	3	DEBA15	64	C	autumn	night	4	pasture	wildlife_path	0	0	1	0	0	0	0	0
230	2	0.33	wild_boar	1	DEBA15	64	C	autumn	night	4	pasture	wildlife_path	0	0	1	0	1	0	0	0
231	3	1	wild_boar	4	DEBA15	64	C	autumn	night	4	pasture	wildlife_path	0	0	1	0	1	0	0	0
232	1	0.17	badger	1	DEBA15	64	C	autumn	night	4	pasture	wildlife_path	1	0	0	0	0	0	0	0
233	1	0.17	wild_boar	3	DEBA15	64	C	autumn	night	4	pasture	wildlife_path	0	0	1	0	1	0	0	0
234	4	0.97	wild_boar	3	DEBA15	64	C	autumn	night	4	pasture	wildlife_path	0	0	1	0	1	0	0	0
235	1	0.17	small_rodent	1	DEBA15	64	C	autumn	night	4	pasture	wildlife_path	1	0	0	0	0	0	0	0
236	1	0.17	other_carnivores	1	DEBA15	64	C	autumn	night	4	pasture	wildlife_path	1	0	0	0	0	0	0	0
237	1	0.17	small_rodent	1	DEBA15	64	C	autumn	night	4	pasture	wildlife_path	1	0	0	0	0	0	0	0
238	3	18	small_rodent	1	DEBA15	64	C	autumn	night	4	pasture	wildlife_path	1	0	0	0	0	0	0	0
239	9	5	wild_boar	4	DEBA15	64	C	autumn	night	4	pasture	wildlife_path	0	0	1	0	1	0	0	0
240	1	0.17	badger	1	DEBA15	64	C	autumn	night	4	pasture	wildlife_path	0	0	1	0	0	0	0	0
241	1	0.17	wild_boar	4	DEBA15	64	C	autumn	night	4	pasture	wildlife_path	0	0	1	0	0	0	0	0
242	1	0.17	small_rodent	1	DEBA15	64	C	autumn	night	4	pasture	wildlife_path	1	0	0	0	0	0	0	0
243	1	0.17	wild_boar	5	DEBA15	64	C	autumn	night	4	pasture	wildlife_path	0	0	1	0	0	0	0	0
244	1	0.17	small_rodent	1	DEBA15	64	C	autumn	night	4	pasture	wildlife_path	1	0	0	0	0	0	0	0
245	2	7	small_rodent	1	DEBA15	64	C	autumn	night	4	pasture	wildlife_path	1	0	0	0	0	0	0	0
246	1	0.17	small_rodent	1	DEBA15	64	C	autumn	night	4	pasture	wildlife_path	1	0	0	0	0	0	0	0
247	17	13	wild_boar	4	DEBA15	64	C	autumn	night	4	pasture	wildlife_path	0	0	1	0	1	0	0	1
248	3	1	wild_boar	4	DEBA15	64	C	autumn	night	4	pasture	wildlife_path	0	0	1	0	1	1	0	0
249	3	1	wild_boar	5	DEBA15	64	C	autumn	night	4	pasture	wildlife_path	0	0	1	0	0	0	0	0
250	6	7	wild_boar	6	DEBA15	64	C	autumn	night	4	pasture	wildlife_path	0	0	1	0	1	0	0	0
251	2	3	badger	1	DEBA15	64	C	autumn	night	4	pasture	wildlife_path	0	0	1	0	0	0	0	0
252	1	0.17	fox	1	DEBA15	64	C	autumn	night	4	pasture	wildlife_path	0	0	0	0	0	0	1	0
253	4	3	wild_boar	6	DEBA15	64	C	autumn	night	4	pasture	wildlife_path	0	0	1	0	1	1	0	0
254	1	0.17	small_rodent	1	DEBA15	64	C	autumn	night	4	pasture	wildlife_path	0	0	1	0	0	0	0	0
255	1	0.17	small_rodent	1	DEBA15	64	C	autumn	night	4	pasture	wildlife_path	1	0	0	0	0	0	0	0
256	1	0.17	badger	1	DEBA15	64	C	autumn	night	4	pasture	wildlife_path	0	0	1	0	0	0	0	0
257	1	0.17	small_rodent	1	DEBA15	64	C	autumn	night	4	pasture	wildlife_path	1	0	0	0	0	0	0	0
258	6	10	wild_boar	5	DEBA15	64	C	autumn	night	4	pasture	wildlife_path	0	0	1	0	1	0	0	0
259	1	0.17	wild_boar	1	DEBA16	29	C	spring	night	3	pasture	wildlife_path	1	0	0	0	0	0	0	0
260	1	0.17	roe_deer	1	DEBA18	30	C	spring	night	3	pasture	wildlife_path	1	0	0	0	0	0	0	0
261	1	0.17	badger	1	DEBA18	30	C	spring	night	3	pasture	wildlife_path	1	0	0	0	0	0	0	0
262	1	0.17	badger	1	DEBA18	30	C	spring	night	3	pasture	wildlife_path	1	0	0	0	0	0	0	0
263	1	0.17	wild_boar	1	DEBA18	30	C	spring	night	3	pasture	wildlife_path	0	0	1	0	0	0	0	0
264	1	0.17	badger	1	DEBA18	30	C	spring	night	3	pasture	wildlife_path	1	0	0	0	0	0	0	0
265	1	0.17	fox	1	DEBA18	30	C	spring	night	3	pasture	wildlife_path	0	0	1	0	0	0	0	0
266	1	0.17	badger	1	DEBA18	30	C	spring	night	3	pasture	wildlife_path	0	0	1	0	0	0	0	0
267	1	0.17	wild_boar	1	DEBA18	30	C	spring	night	3	pasture	wildlife_path	1	0	0	0	0	0	0	0
268	1	0.17	wild_boar	1	DEBA18	30	C	spring	night	3	pasture	wildlife_path	1	0	0	0	0	0	0	0
269	1	0.17	badger	1	DEBA18	48	C	summer	night	3	pasture	wildlife_path	1	0	0	0	0	0	0	0
270	6	9	wild_boar	1	DEBA18	48	C	summer	night	3	pasture	wildlife_path	1	0	0	0	0	0	0	0
271	1	0.17	badger	1	DEBA18	48	C	summer	night	3	pasture	wildlife_path	1	0	0	0	0	0	0	0
272	1	0.17	badger	1	DEBA18	48	C	summer	night	3	pasture	wildlife_path	1	0	0	0	0	0	0	0
273	2	0.3	fox	1	DEBA18	48	C	summer	night	3	pasture	wildlife_path	1	0	0	0	0	0	0	0
274	1	0.17	fox	1	DEBA19	31	C	spring	night	3	pasture	wildlife_path	1	0	0	0	0	0	0	0
275	1	0.17	wild_boar	1	DEBA19	31	C	spring	night	3	pasture	wildlife_path	1	0	0	0	0	0	0	0
276	1	0.17	badger	1	DEBA19	31	C	spring	night	3	pasture	wildlife_path	0	0	1	0	0	0	1	0
277	1	0.17	wild_boar	1	DEBA19	31	C	spring	night	3	pasture	wildlife_path	1	0	0	0	0	0	0	0
278	1	0.17	badger	1	DEBA19	31	C	spring	night	3	pasture	wildlife_path	1	0	0	0	0	0	0	0
279	1	0.17	badger	1	DEBA19	31	C	spring	night	3	pasture	wildlife_path	0	0	0	0	0	0	1	0
280	1	0.17	badger	1	DEBA19	31	C	spring	night	3	pasture	wildlife_path	0	0	0	0	0	0	1	0
281	1	0.17	badger	1	DEBA19	31	C	spring	night	3	pasture	wildlife_path	0	0	0	0	0	0	0	1
282	1	0.17	wild_boar	1	DEBA19	31	C	spring	night	3	pasture	wildlife_path	1	0	0	0	0	0	0	0
283	1	0.17	wild_boar	1	DEBA19	31	C	spring	night	3	pasture	wildlife_path	1	0	0	0	0	0	0	0
284	1	0.17	badger	1	DEBA19	31	C	spring	night	3	pasture	wildlife_path	1	0	0	0	0	0	0	0
285	1	0.17	wild_boar	1	DEBA19	31	C	spring	night	3	pasture	wildlife_path	1	0	0	0	0	0	0	0
286	1	0.17	badger	1	DEBA19	31	C	spring	night	3	pasture	wildlife_path	1	0	0	0	0	0	0	0
287	1	0.17	badger	1	DEBA19	31	C	spring	night	3	pasture	wildlife_path	1	0	0	0	0	0	0	0
288	1	0.17	badger	1	DEBA19	31	C	spring	night	3	pasture	wildlife_path	0	0	0	0	0	0	1	0
289	1	0.17	fox	1	DEBA19	31	C	spring	dawn	3	pasture	wildlife_path	1	0	0	0	0	0	0	0
290	1	0.17	badger	1	DEBA19	31	C	spring	night	3	pasture	wildlife_path	1	0	0	0	0	0	0	0
291	1	0.17	fox	1	DEBA19	31	C	spring	night	3	pasture	wildlife_path	0	0	0	0	0	0	1	0
292	1	0.17	badger	1	DEBA19	31	C	spring	night	3	pasture	wildlife_path	0	0	0	0	0	0	1	0
293	1	0.17	fox	1	DEBA19	31	C	spring	night	3	pasture	wildlife_path	0	0	1	0	0	0	0	0
294	1	0.17	wild_boar	1	DEBA19	31	C	spring	night	3	pasture	wildlife_path	1	0	0	0	0	0	0	0
295	1	0.17	fox	1	DEBA19	31	C	spring	night	3	pasture	wildlife_path	1	0	0	0	0	0	0	0
296	1	0.17	badger	1	DEBA19	31	C	spring	night	3	pasture	wildlife_path	1	0	0	0	0	0	0	0
297	3	3	fox	1	DEBA19	31	C	spring	night	3	pasture	wildlife_path	1	0	0	0	0	0	0	0
298	1	0.17	wild_boar	1	DEBA19	31	C	spring	night	3	pasture	wildlife_path	1	0	0	0	0	0	0	0
299	1	0.17	badger	1	DEBA19	31	C	spring	night	3	pasture	wildlife_path	0	0	0	0	0	0	1	0
300	2	5	badger	1	DEBA19	31	C	spring	night	3	pasture	wildlife_path	1	0	0	0	0	0	0	0
301	1	0.17	fox	1	DEBA19	31	C	spring	night	3	pasture	wildlife_path	0	0	0	0	0	0	1	0
302	1	0.17	roe_deer	1	DEBA19	31	C	spring	night	3	pasture	wildlife_path	1	0	0	0	0	0	0	0
303	1	0.17	fox	1	DEBA19	31	C	spring	night	3	pasture	wildlife_path	1	0	0	0	0	0	0	0
304	1	0.17	other_carnivores	1	DEBA19	49	C	summer	night	3	pasture	wildlife_path	1	0	0	0	0	0	0	0
305	1	0.17	badger	1	DEBA19	49	C	summer	night	3	pasture	wildlife_path	0	0	1	0	0	0	0	0
306	1	0.17	fox	1	DEBA19	49	C	summer	night	3	pasture	wildlife_path	1	0	0	0	0	0	0	0
307	1	0.17	fox	1	DEBA19	49	C	summer	night	3	pasture	wildlife_path	1	0	0	0	0	0	0	0
308	1	0.17	badger	1	DEBA19	49	C	summer	night	3	pasture	wildlife_path	0	0	1	0	1	0	0	0
309	1	0.17	badger	1	DEBA19	49	C	summer	night	3	pasture	wildlife_path	1	0	0	0	0	0	0	0
310	1	0.17	badger	1	DEBA19	49	C	summer	night	3	pasture	wildlife_path	1	0	0	0	0	0	0	0
311	1	0.17	badger	2	DEBA19	49	C	summer	night	3	pasture	wildlife_path	0	0	0	0	0	0	1	0
312	1	0.17	badger	1	DEBA19	49	C	summer	night	3	pasture	wildlife_path	1	0	0	0	0	0	0	0
313	1	0.17	fox	1	DEBA19	49	C	summer	night	3	pasture	wildlife_path	1	0	0	0	0	0	0	0
314	2	6	fox	1	DEBA19	49	C	summer	night	3	pasture	wildlife_path	1	0	0	0	0	0	0	0
315	1	0.17	fox	1	DEBA19	67	C	autumn	night	3	pasture	wildlife_path	0	0	1	0	0	0	0	0
316	2	0.33	fox	1	DEBA19	67	C	autumn	night	3	pasture	wildlife_path	1	0	0	0	0	0	0	0
317	1	0.17	badger	1	DEBA19	67	C	autumn	night	3	pasture	wildlife_path	0	0	1	0	0	0	1	0
318	1	0.17	badger	1	DEBA19	67	C	autumn	night	3	pasture	wildlife_path	0	0	0	0	0	0	1	0
319	3	0.67	wild_boar	5	DEBA19	67	C	autumn	night	3	pasture	wildlife_path	0	0	1	0	0	0	0	0
320	1	0.17	badger	1	DEBA19	67	C	autumn	night	3	pasture	wildlife_path	0	0	0	0	0	0	1	0
321	1	0.17	roe_deer	1	DEBA19	67	C	autumn	night	3	pasture	wildlife_path	1	0	0	0	0	0	0	0
322	2	0.33	roe_deer	1	DEBA19	67	C	autumn	night	3	pasture	wildlife_path	1	0	0	0	0	0	0	0
323	1	0.17	badger	1	DEBA19	67	C	autumn	night	3	pasture	wildlife_path	1	0	0	0	0	0	0	0
324	1	0.17	fox	1	DEBA19	67	C	autumn	night	3	pasture	wildlife_path	1	0	0	0	0	0	0	0
325	1	0.17	fox	1	DEBA19	67	C	autumn	night	3	pasture	wildlife_path	1	0	0	0	0	0	0	0
326	1	0.17	fox	1	DEBA19	67	C	autumn	night	3	pasture	wildlife_path	1	0	0	0	0	0	0	0
327	1	0.17	fox	1	DEBA19	67	C	autumn	night	3	pasture	wildlife_path	1	0	0	0	0	0	0	0
328	1	0.17	fox	1	DEBA19	67	C	autumn	night	3	pasture	wildlife_path	0	0	0	0	0	0	0	1
329	1	0.17	wild_boar	1	DEBA19	67	C	autumn	night	3	pasture	wildlife_path	1	0	0	0	0	0	0	0
330	1	0.17	badger	1	DEBA19	67	C	autumn	night	3	pasture	wildlife_path	0	0	0	0	0	0	0	1
331	1	0.17	badger	1	DEBA2	2	C	winter	night	1	Edge	wildlife_path	1	0	0	0	0	0	0	0
332	1	0.17	small_rodent	1	DEBA2	2	C	winter	night	1	Edge	wildlife_path	1	0	0	0	0	0	0	0
333	1	0.17	badger	1	DEBA2	2	C	winter	night	1	Edge	wildlife_path	1	0	0	0	0	0	0	0
334	1	0.17	fox	1	DEBA2	2	C	winter	night	1	Edge	wildlife_path	1	0	0	0	0	0	0	0
335	1	0.17	badger	1	DEBA2	2	C	winter	night	1	Edge	wildlife_path	1	0	0	0	0	0	0	0
336	1	0.17	badger	1	DEBA2	2	C	winter	night	1	Edge	wildlife_path	1	0	0	0	0	0	0	0
337	2	0.8	badger	1	DEBA2	2	C	winter	night	1	Edge	wildlife_path	1	0	0	0	0	0	0	0
338	1	0.17	badger	1	DEBA2	2	C	winter	night	1	Edge	wildlife_path	1	0	0	0	0	0	0	0
339	1	0.17	badger	1	DEBA2	2	C	winter	night	1	Edge	wildlife_path	1	0	0	0	0	0	0	0
340	1	0.17	badger	1	DEBA2	16	C	spring	night	1	Edge	wildlife_path	0	0	1	0	0	0	0	0
341	1	0.17	badger	1	DEBA2	16	C	spring	night	1	Edge	wildlife_path	1	0	0	0	0	0	0	0
342	1	0.17	badger	1	DEBA2	16	C	spring	night	1	Edge	wildlife_path	0	0	0	0	0	0	1	0
343	1	0.17	badger	1	DEBA2	33	C	summer	night	1	Edge	wildlife_path	1	0	0	0	0	0	0	0
344	1	0.17	badger	1	DEBA2	33	C	summer	night	1	Edge	wildlife_path	1	0	0	0	0	0	0	0
345	1	0.17	badger	1	DEBA2	33	C	summer	night	1	Edge	wildlife_path	1	0	0	0	0	0	0	0
346	1	0.17	badger	1	DEBA2	33	C	summer	night	1	Edge	wildlife_path	1	0	0	0	0	0	0	0
347	1	0.17	badger	1	DEBA2	51	C	autumn	night	1	Edge	wildlife_path	1	0	0	0	0	0	0	0
348	1	0.17	fox	1	DEBA3	3	C	winter	night	1	pasture	path	1	0	0	0	0	0	0	0
349	1	0.17	other_carnivores	1	DEBA3	3	C	winter	night	1	pasture	path	0	0	1	0	0	0	1	0
350	2	0.33	badger	1	DEBA3	3	C	winter	night	1	pasture	path	0	0	1	0	0	0	0	0
351	1	0.17	fox	1	DEBA3	3	C	winter	night	1	pasture	path	1	0	0	0	0	0	0	0
352	2	23	fox	1	DEBA3	3	C	winter	night	1	pasture	path	1	0	0	0	0	0	0	0
353	1	0.17	badger	1	DEBA3	3	C	winter	night	1	pasture	path	1	0	0	0	0	0	0	0
354	1	0.17	fox	1	DEBA3	3	C	winter	night	1	pasture	path	1	0	0	0	0	0	0	0
355	1	0.17	fox	1	DEBA3	3	C	winter	night	1	pasture	path	1	0	0	0	0	0	0	0
356	1	0.17	badger	1	DEBA3	3	C	winter	night	1	pasture	path	1	0	0	0	0	0	0	0
357	1	0.17	badger	1	DEBA3	3	C	winter	night	1	pasture	path	1	0	0	0	0	0	0	0
358	1	0.17	small_rodent	1	DEBA3	3	C	winter	night	1	pasture	path	1	0	0	0	0	0	0	0
359	1	0.17	small_rodent	1	DEBA3	3	C	winter	night	1	pasture	path	1	0	0	0	0	0	0	0
360	1	0.17	small_rodent	1	DEBA3	3	C	winter	night	1	pasture	path	1	0	0	0	0	0	0	0
361	1	0.17	badger	1	DEBA3	17	C	spring	night	1	pasture	path	1	0	0	0	0	0	0	0
362	1	0.17	small_rodent	1	DEBA3	17	C	spring	night	1	pasture	path	1	0	0	0	0	0	0	0
363	1	0.17	small_rodent	1	DEBA3	17	C	spring	night	1	pasture	path	1	0	0	0	0	0	0	0
364	1	0.17	small_rodent	1	DEBA3	17	C	spring	night	1	pasture	path	1	0	0	0	0	0	0	0
365	1	0.17	small_rodent	1	DEBA3	17	C	spring	night	1	pasture	path	1	0	0	0	0	0	0	0
366	1	0.17	badger	1	DEBA3	34	C	summer	night	1	pasture	path	1	0	0	0	0	0	0	0
367	1	0.17	badger	1	DEBA3	34	C	summer	night	1	pasture	path	0	0	1	0	0	0	0	0
368	1	0.17	wild_boar	1	DEBA3	34	C	summer	night	1	pasture	path	1	0	0	0	0	0	0	0
369	1	0.17	wild_boar	1	DEBA3	34	C	summer	night	1	pasture	path	0	0	0	0	0	0	0	1
370	1	0.17	small_rodent	1	DEBA3	52	C	autumn	night	1	pasture	path	1	0	0	0	0	0	0	0
371	2	0.37	badger	1	DEBA3	52	C	autumn	night	1	pasture	path	0	0	1	0	0	0	0	0
372	1	0.17	small_rodent	1	DEBA3	52	C	autumn	day	1	pasture	path	1	0	0	0	0	0	0	0
373	3	1	small_rodent	1	DEBA4	4	C	winter	night	1	pasture	food_source	0	0	0	0	0	1	0	0
374	1	0.17	small_rodent	1	DEBA4	4	C	winter	day	1	pasture	food_source	0	0	0	0	0	1	0	0
375	1	0.17	fox	1	DEBA4	18	C	spring	night	1	pasture	path	1	0	0	0	0	0	0	0
376	1	0.17	fox	1	DEBA4	18	C	spring	night	1	pasture	path	1	0	0	0	0	0	0	0
377	1	0.17	fox	1	DEBA4	18	C	spring	night	1	pasture	path	0	0	0	0	0	0	1	0
378	1	0.17	fox	1	DEBA4	18	C	spring	night	1	pasture	path	0	0	1	0	0	0	0	0
379	5	2	wild_boar	3	DEBA4	53	C	autumn	night	1	pasture	path	0	0	1	0	1	0	0	0
380	1	0.17	fox	1	DEBA4	53	C	autumn	night	1	pasture	path	0	0	0	0	0	0	1	0
381	1	0.17	fox	2	DEBA4	53	C	autumn	night	1	pasture	path	0	0	0	0	0	0	1	0
382	4	1	wild_boar	6	DEBA4	53	C	autumn	night	1	pasture	path	0	0	1	0	1	0	0	0
383	1	0.17	fox	1	DEBA5	5	C	winter	night	1	pasture	manure	1	0	0	0	0	0	0	0
384	1	0.17	fox	1	DEBA5	19	C	spring	night	1	pasture	manure	1	0	0	0	0	0	0	0
385	1	0.17	fox	1	DEBA5	36	C	summer	night	1	pasture	manure	0	0	1	0	0	0	0	0
386	1	0.17	fox	1	DEBA5	36	C	summer	night	1	pasture	manure	1	0	0	0	0	0	0	0
387	1	0.17	badger	1	DEBA5	36	C	summer	night	1	pasture	manure	1	0	0	0	0	0	0	0
388	1	0.17	wild_boar	1	DEBA5	54	C	autumn	night	1	pasture	manure	0	0	0	0	0	1	0	0
389	1	0.17	wild_boar	5	DEBA5	54	C	autumn	night	1	pasture	manure	0	0	1	0	0	0	0	0
390	1	0.17	wild_boar	1	DEBA5	54	C	autumn	night	1	pasture	manure	1	0	0	0	0	0	0	0
391	1	0.17	wild_boar	2	DEBA5	54	C	autumn	night	1	pasture	manure	1	0	0	0	0	0	0	0
392	4	4	wild_boar	4	DEBA5	54	C	autumn	night	1	pasture	manure	0	0	1	0	0	0	0	0
393	1	0.17	fox	1	DEBA5	54	C	autumn	night	1	pasture	manure	1	0	0	0	0	0	0	0
394	3	0.75	wild_boar	2	DEBA5	54	C	autumn	night	1	pasture	manure	0	0	1	0	1	1	0	0
395	1	0.17	badger	1	DEBA6	6	C	winter	night	2	pasture	wildlife_path	1	0	0	0	0	0	0	0
396	3	0.83	badger	1	DEBA6	6	C	winter	night	2	pasture	wildlife_path	0	0	1	0	0	0	0	0
397	2	0.37	badger	1	DEBA6	6	C	winter	night	2	pasture	wildlife_path	0	0	1	0	0	0	0	0
398	1	0.17	badger	1	DEBA6	6	C	winter	night	2	pasture	wildlife_path	0	0	0	0	0	0	1	0
399	5	11	badger	1	DEBA6	6	C	winter	night	2	pasture	wildlife_path	0	0	1	0	1	0	0	0
400	1	0.17	badger	1	DEBA6	6	C	winter	night	2	pasture	wildlife_path	1	0	0	0	0	0	0	0
401	2	2	fox	1	DEBA6	6	C	winter	night	2	pasture	wildlife_path	1	0	0	0	0	0	0	0
402	1	0.17	fox	1	DEBA6	6	C	winter	night	2	pasture	wildlife_path	1	0	0	0	0	0	0	0
403	3	0.67	badger	1	DEBA6	6	C	winter	night	2	pasture	wildlife_path	0	0	1	0	0	0	0	1
404	3	9	badger	1	DEBA6	6	C	winter	night	2	pasture	wildlife_path	1	0	0	0	0	0	0	0
405	3	7	badger	2	DEBA6	6	C	winter	night	2	pasture	wildlife_path	1	0	0	0	0	0	0	0
406	2	0.57	badger	1	DEBA6	6	C	winter	night	2	pasture	wildlife_path	0	0	1	0	0	0	0	0
407	1	0.17	badger	1	DEBA6	6	C	winter	night	2	pasture	wildlife_path	0	0	1	0	1	0	0	0
408	1	0.17	wild_boar	1	DEBA6	6	C	winter	night	2	pasture	wildlife_path	1	0	0	0	0	0	0	0
409	1	0.17	badger	1	DEBA6	6	C	winter	night	2	pasture	wildlife_path	1	0	0	0	0	0	0	0
410	4	4	badger	2	DEBA6	6	C	winter	night	2	pasture	wildlife_path	0	0	1	0	0	0	1	0
411	1	0.17	badger	1	DEBA6	6	C	winter	night	2	pasture	wildlife_path	0	0	1	0	0	0	0	0
412	1	0.17	badger	1	DEBA6	6	C	winter	night	2	pasture	wildlife_path	0	0	0	0	0	0	1	0
413	1	0.17	badger	1	DEBA6	6	C	winter	night	2	pasture	wildlife_path	1	0	0	0	0	0	0	0
414	1	0.17	badger	1	DEBA6	20	C	spring	night	2	pasture	wildlife_path	0	0	0	0	0	0	0	1
415	5	3	badger	2	DEBA6	20	C	spring	night	2	pasture	wildlife_path	0	0	0	0	0	0	0	1
416	2	0.37	badger	2	DEBA6	20	C	spring	night	2	pasture	wildlife_path	0	0	0	0	0	0	0	1
417	2	4	wild_boar	1	DEBA6	20	C	spring	night	2	pasture	wildlife_path	1	0	0	0	0	0	0	0
418	1	0.17	badger	1	DEBA6	20	C	spring	night	2	pasture	wildlife_path	1	0	0	0	0	0	0	0
419	1	0.17	badger	1	DEBA6	37	C	summer	night	2	pasture	wildlife_path	0	0	1	0	0	0	0	0
420	1	0.17	badger	1	DEBA6	55	C	autumn	night	2	pasture	wildlife_path	0	0	1	0	0	0	0	0
421	1	0.17	wild_boar	1	DEBA6	55	C	autumn	night	2	pasture	wildlife_path	1	0	0	0	0	0	0	0
422	1	0.17	badger	1	DEBA6	55	C	autumn	night	2	pasture	wildlife_path	0	0	1	0	0	0	1	0
423	1	0.17	fox	2	DEBA6	55	C	autumn	night	2	pasture	wildlife_path	1	0	0	0	0	0	0	0
424	1	0.17	wild_boar	1	DEBA6	55	C	autumn	night	2	pasture	wildlife_path	0	0	1	0	0	0	0	0
425	1	0.17	fox	1	DEBA6	55	C	autumn	night	2	pasture	wildlife_path	1	0	0	0	0	0	0	0
426	1	0.17	wild_boar	1	DEBA7	7	C	winter	night	2	pasture	water_source	1	0	0	0	0	0	0	0
427	3	1	badger	1	DEBA7	7	C	winter	night	2	pasture	water_source	0	0	1	0	0	0	0	0
428	4	1	badger	1	DEBA7	7	C	winter	night	2	pasture	water_source	0	0	1	0	0	0	0	0
429	2	0.33	badger	1	DEBA7	7	C	winter	night	2	pasture	water_source	0	0	1	0	0	0	0	0
430	1	0.17	wild_boar	1	DEBA7	7	C	winter	night	2	pasture	water_source	1	0	0	0	0	0	0	0
431	1	0.17	fox	1	DEBA7	21	C	spring	night	2	pasture	water_source	1	0	0	0	0	0	0	0
432	1	0.17	wild_boar	1	DEBA7	21	C	spring	night	2	pasture	water_source	1	0	0	0	0	0	0	0
433	1	0.17	badger	1	DEBA7	21	C	spring	night	2	pasture	water_source	1	0	0	0	0	0	0	0
434	3	0.67	badger	1	DEBA7	21	C	spring	night	2	pasture	water_source	0	0	1	0	0	0	0	0
435	1	0.17	badger	1	DEBA7	21	C	spring	night	2	pasture	water_source	1	0	0	0	0	0	0	0
436	2	0.4	badger	1	DEBA7	21	C	spring	night	2	pasture	water_source	0	0	1	0	0	0	0	0
437	1	0.17	badger	1	DEBA7	21	C	spring	night	2	pasture	water_source	1	0	0	0	0	0	0	0
438	2	0.43	badger	1	DEBA7	21	C	spring	night	2	pasture	water_source	0	0	1	0	0	0	0	0
439	1	0.17	badger	1	DEBA7	21	C	spring	night	2	pasture	water_source	0	0	0	0	0	0	0	1
440	5	1	wild_boar	3	DEBA7	38	C	summer	night	2	pasture	water_source	0	0	1	0	0	0	0	1
441	1	0.17	badger	1	DEBA7	56	C	autumn	night	2	pasture	water_source	0	0	1	0	1	0	0	0
442	1	0.17	badger	1	DEBA7	56	C	autumn	night	2	pasture	water_source	1	0	0	0	0	0	0	0
443	6	9	wild_boar	6	DEBA7	56	C	autumn	night	2	pasture	water_source	0	1	1	0	0	0	0	0
444	7	6	wild_boar	3	DEBA7	56	C	autumn	night	2	pasture	water_source	0	1	1	0	0	0	0	0
445	4	4	wild_boar	2	DEBA7	56	C	autumn	night	2	pasture	water_source	0	0	1	0	0	0	0	0
446	3	3	wild_boar	7	DEBA7	56	C	autumn	night	2	pasture	water_source	1	0	0	0	0	0	0	0
447	1	0.17	badger	1	DEBA7	56	C	autumn	night	2	pasture	water_source	0	0	1	0	0	0	0	0
448	3	6	badger	1	DEBA7	56	C	autumn	night	2	pasture	water_source	0	0	1	0	0	0	0	0
449	1	0.17	badger	1	DEBA7	56	C	autumn	night	2	pasture	water_source	0	0	1	0	0	0	0	0
450	1	0.17	badger	1	DEBA7	56	C	autumn	night	2	pasture	water_source	0	0	1	0	0	0	0	0
451	1	0.17	badger	1	DEBA7	56	C	autumn	night	2	pasture	water_source	0	0	1	0	0	0	0	0
452	1	0.17	wild_boar	6	DEBA7	56	C	autumn	night	2	pasture	water_source	0	0	1	0	0	0	0	0
453	1	0.17	badger	1	DEBA7	56	C	autumn	night	2	pasture	water_source	0	0	1	0	1	0	0	0
454	2	1	wild_boar	2	DEBA7	56	C	autumn	night	2	pasture	water_source	1	0	0	0	0	0	0	0
455	4	28	badger	1	DEBA7	56	C	autumn	night	2	pasture	water_source	0	0	1	0	0	0	0	0
456	2	0.43	fox	1	DEBA7	56	C	autumn	night	2	pasture	water_source	0	1	0	0	0	0	0	0
457	2	0.4	wild_boar	2	DEBA7	56	C	autumn	night	2	pasture	water_source	1	0	0	0	0	0	0	0
458	2	0.4	wild_boar	5	DEBA7	56	C	autumn	night	2	pasture	water_source	0	0	0	0	0	0	0	1
459	1	0.17	wild_boar	10	DEBA7	56	C	autumn	night	2	pasture	water_source	0	1	0	0	0	0	0	1
460	1	0.17	badger	1	DEBA7	56	C	autumn	night	2	pasture	water_source	0	0	0	0	1	0	0	0
461	2	10	wild_boar	5	DEBA7	56	C	autumn	night	2	pasture	water_source	0	0	1	0	0	0	0	0
462	1	0.17	wild_boar	1	DEBA7	56	C	autumn	night	2	pasture	water_source	0	0	1	0	0	0	0	0
463	1	0.17	fox	1	DEBA8	8	C	winter	sunset	4	forest	path	1	0	0	0	0	0	0	0
464	1	0.17	wild_boar	1	DEBA8	8	C	winter	night	4	forest	path	1	0	0	0	0	0	0	0
465	1	0.17	wild_boar	1	DEBA8	22	C	spring	night	4	forest	path	1	0	0	0	0	0	0	0
466	1	0.17	fox	1	DEBA8	22	C	spring	night	4	forest	path	1	0	0	0	0	0	0	0
467	1	0.17	fox	1	DEBA8	22	C	spring	day	4	forest	path	1	0	0	0	0	0	0	0
468	1	0.17	wild_boar	1	DEBA8	22	C	spring	night	4	forest	path	1	0	0	0	0	0	0	0
469	1	0.17	fox	1	DEBA8	40	C	summer	night	4	forest	path	1	0	0	0	0	0	0	0
470	1	0.17	fox	1	DEBA8	40	C	summer	dawn	4	forest	path	0	0	1	0	0	0	0	0
471	1	0.17	badger	1	DEBA8	58	C	autumn	night	4	forest	path	0	0	1	0	0	0	0	0
472	1	0.17	badger	1	DEBA8	58	C	autumn	night	4	forest	path	1	0	0	0	0	0	0	0
473	1	0.17	fox	1	DEBA9	9	C	winter	night	4	pasture	water_source	1	0	0	0	0	0	0	0
474	1	0.17	fox	1	DEBA9	9	C	winter	night	4	pasture	water_source	1	0	0	0	0	0	0	0
475	1	0.17	fox	1	DEBA9	9	C	winter	night	4	pasture	water_source	1	0	0	0	0	0	0	0
476	1	0.17	badger	2	DEBA9	23	C	spring	night	4	pasture	water_source	1	0	0	0	0	0	0	0
477	1	0.17	fox	1	DEBA9	23	C	spring	night	4	pasture	water_source	1	0	0	0	0	0	0	0
478	1	0.17	fox	1	DEBA9	23	C	spring	night	4	pasture	water_source	1	0	0	0	0	0	0	0
479	1	0.17	fox	1	DEBA9	23	C	spring	night	4	pasture	water_source	1	0	0	0	0	0	0	0
480	1	0.17	fox	1	DEBA9	39	C	summer	night	4	pasture	water_source	1	0	0	0	0	0	0	0
481	2	0.78	fox	1	DEBA9	39	C	summer	night	4	pasture	water_source	0	0	1	0	0	0	0	0
482	1	0.17	fox	1	DEBA9	39	C	summer	night	4	pasture	water_source	0	0	1	0	0	0	0	0
483	1	0.17	fox	1	DEBA9	39	C	summer	night	4	pasture	water_source	1	0	0	0	0	0	0	0
484	3	0.7	wild_boar	1	DEBA9	57	C	autumn	night	4	pasture	water_source	1	0	0	0	0	0	0	0
485	2	21	badger	1	DEBA9	57	C	autumn	night	4	pasture	water_source	0	0	1	0	0	0	0	0
486	1	0.17	badger	1	DEBA9	57	C	autumn	night	4	pasture	water_source	0	0	1	0	0	0	0	0
487	1	0.17	badger	1	KEJA1	68	A	winter	night	8	pasture	wildlife_path	0	0	1	0	0	0	0	0
488	1	0.17	fox	1	KEJA1	68	A	winter	night	8	pasture	wildlife_path	1	0	0	0	0	0	0	0
489	1	0.17	other_carnivores	1	KEJA1	68	A	winter	night	8	pasture	wildlife_path	1	0	0	0	0	0	0	0
490	1	0.17	fox	1	KEJA1	68	A	winter	night	8	pasture	wildlife_path	1	0	0	0	0	0	0	0
491	1	0.17	badger	1	KEJA1	68	A	winter	night	8	pasture	wildlife_path	0	0	0	0	0	0	1	0
492	1	0.17	fox	1	KEJA1	68	A	winter	night	8	pasture	wildlife_path	1	0	0	0	0	0	0	0
493	1	0.17	fox	1	KEJA1	68	A	winter	night	8	pasture	wildlife_path	1	0	0	0	0	0	0	0
494	1	0.17	fox	1	KEJA1	68	A	winter	night	8	pasture	wildlife_path	0	0	0	0	0	0	1	0
495	1	0.17	fox	1	KEJA1	68	A	winter	night	8	pasture	wildlife_path	0	0	0	0	0	0	1	0
496	2	0.33	wild_boar	4	KEJA1	104	A	summer	night	8	pasture	wildlife_path	0	0	1	0	0	0	0	0
497	3	0.67	wild_boar	1	KEJA1	104	A	summer	night	8	pasture	wildlife_path	0	0	1	0	0	0	0	0
498	1	0.17	roe_deer	1	KEJA1	104	A	summer	night	8	pasture	wildlife_path	1	0	0	0	0	0	0	0
499	1	0.17	roe_deer	1	KEJA1	104	A	summer	night	8	pasture	wildlife_path	1	0	0	0	0	0	0	0
500	1	0.17	fox	1	KEJA1	104	A	summer	dawn	8	pasture	wildlife_path	1	0	0	0	0	0	0	0
501	1	0.17	badger	1	KEJA1	104	A	summer	night	8	pasture	wildlife_path	1	0	0	0	0	0	0	0
502	1	0.17	roe_deer	1	KEJA1	104	A	summer	day	8	pasture	wildlife_path	1	0	0	0	0	0	0	0
503	2	2	fox	1	KEJA1	104	A	summer	dawn	8	pasture	wildlife_path	1	0	0	0	0	0	0	0
504	1	0.17	fox	1	KEJA1	104	A	summer	day	8	pasture	wildlife_path	1	0	0	0	0	0	0	0
505	1	0.17	fox	1	KEJA1	123	A	autumn	night	8	pasture	wildlife_path	1	0	0	0	0	0	0	0
506	1	0.17	wild_boar	1	KEJA1	123	A	autumn	night	8	pasture	wildlife_path	1	0	0	0	0	0	0	0
507	3	0.8	badger	1	KEJA10	77	A	winter	night	13	pasture	wildlife_path	1	0	0	0	0	0	0	0
508	1	0.17	badger	1	KEJA10	77	A	winter	night	13	pasture	wildlife_path	1	0	0	0	0	0	0	0
509	2	0.5	badger	1	KEJA10	77	A	winter	night	13	pasture	wildlife_path	0	0	1	0	0	0	0	0
510	1	0.17	badger	1	KEJA10	77	A	winter	night	13	pasture	wildlife_path	1	0	0	0	0	0	0	0
511	5	2	roe_deer	1	KEJA10	77	A	winter	sunset	13	pasture	wildlife_path	0	0	1	0	0	0	0	0
512	1	0.17	badger	1	KEJA10	77	A	winter	night	13	pasture	wildlife_path	0	0	0	0	0	0	1	0
513	1	0.17	badger	1	KEJA10	77	A	winter	night	13	pasture	wildlife_path	0	0	1	0	0	0	1	0
514	1	0.17	wild_boar	1	KEJA10	93	A	spring	night	13	pasture	wildlife_path	1	0	0	0	0	0	0	0
515	2	0.33	fox	1	KEJA10	93	A	spring	night	13	pasture	wildlife_path	0	0	1	0	0	0	0	0
516	1	0.17	wild_boar	5	KEJA10	93	A	spring	night	13	pasture	wildlife_path	1	0	0	0	0	0	0	0
517	2	0.53	fox	1	KEJA10	93	A	spring	night	13	pasture	wildlife_path	1	0	0	0	0	0	0	0
518	1	0.17	fox	1	KEJA10	93	A	spring	night	13	pasture	wildlife_path	1	0	0	0	0	0	0	0
519	1	0.17	fox	1	KEJA10	93	A	spring	night	13	pasture	wildlife_path	1	0	0	0	0	0	0	0
520	2	0.37	badger	1	KEJA10	113	A	summer	night	13	pasture	wildlife_path	1	0	0	0	0	0	0	0
521	1	0.17	fox	1	KEJA10	113	A	summer	night	13	pasture	wildlife_path	1	0	0	0	0	0	0	0
522	1	0.17	wild_boar	1	KEJA10	113	A	summer	night	13	pasture	wildlife_path	0	0	1	0	0	0	0	0
523	2	0.33	roe_deer	1	KEJA10	113	A	summer	night	13	pasture	wildlife_path	1	0	0	0	0	0	0	0
524	1	0.17	fox	1	KEJA10	113	A	summer	night	13	pasture	wildlife_path	1	0	0	0	0	0	0	0
525	1	0.17	fox	1	KEJA10	113	A	summer	night	13	pasture	wildlife_path	1	0	0	0	0	0	0	0
526	1	0.17	wild_boar	1	KEJA10	113	A	summer	night	13	pasture	wildlife_path	1	0	0	0	0	0	0	0
527	1	0.17	roe_deer	1	KEJA10	113	A	summer	dawn	13	pasture	wildlife_path	0	0	1	0	0	0	0	0
528	1	0.17	roe_deer	2	KEJA10	113	A	summer	night	13	pasture	wildlife_path	1	0	0	0	0	0	0	0
529	2	3	roe_deer	1	KEJA10	113	A	summer	day	13	pasture	wildlife_path	1	0	0	0	0	0	0	0
530	2	0.43	wild_boar	2	KEJA10	131	A	autumn	night	13	pasture	wildlife_path	0	0	1	0	0	0	0	0
531	1	0.17	wild_boar	1	KEJA10	131	A	autumn	night	13	pasture	wildlife_path	0	0	1	0	0	0	0	0
532	1	0.17	badger	1	KEJA11	78	A	winter	night	13	pasture	wildlife_path	0	0	1	0	1	0	1	0
533	2	0.87	badger	1	KEJA11	78	A	winter	night	13	pasture	wildlife_path	0	0	1	0	1	0	1	0
534	1	0.17	badger	1	KEJA11	78	A	winter	night	13	pasture	wildlife_path	0	0	1	0	0	0	0	0
535	1	0.17	badger	1	KEJA11	78	A	winter	night	13	pasture	wildlife_path	0	0	1	0	0	0	1	0
536	1	0.17	badger	1	KEJA11	78	A	winter	night	13	pasture	wildlife_path	0	0	1	0	0	0	1	0
537	1	0.17	small_rodent	1	KEJA11	78	A	winter	night	13	pasture	wildlife_path	1	0	0	0	0	0	0	0
538	1	0.17	badger	1	KEJA11	78	A	winter	night	13	pasture	wildlife_path	0	0	0	0	0	0	1	0
539	1	0.17	badger	1	KEJA11	78	A	winter	night	13	pasture	wildlife_path	1	0	0	0	0	0	0	0
540	2	0.4	roe_deer	1	KEJA11	78	A	winter	dawn	13	pasture	wildlife_path	0	0	1	0	0	0	0	0
541	1	0.17	badger	1	KEJA11	78	A	winter	night	13	pasture	wildlife_path	1	0	0	0	0	0	0	0
542	4	1	badger	1	KEJA11	78	A	winter	night	13	pasture	wildlife_path	0	0	1	0	0	0	1	0
543	2	0.37	badger	1	KEJA11	78	A	winter	night	13	pasture	wildlife_path	0	0	1	0	0	0	1	1
544	3	0.83	fox	1	KEJA11	94	A	spring	night	13	pasture	wildlife_path	1	0	0	0	0	0	0	0
545	1	0.17	fox	1	KEJA11	94	A	spring	night	13	pasture	wildlife_path	1	0	0	0	0	0	0	0
546	1	0.17	fox	1	KEJA11	94	A	spring	night	13	pasture	wildlife_path	0	0	1	0	0	0	0	0
547	1	0.17	fox	1	KEJA11	94	A	spring	night	13	pasture	wildlife_path	1	0	0	0	0	0	0	0
548	1	0.17	wild_boar	3	KEJA11	94	A	spring	night	13	pasture	wildlife_path	1	0	0	0	0	0	0	0
549	1	0.17	fox	1	KEJA11	94	A	spring	day	13	pasture	wildlife_path	1	0	0	0	0	0	0	0
550	1	0.17	badger	1	KEJA11	94	A	spring	night	13	pasture	wildlife_path	1	0	0	0	0	0	0	0
551	2	3	fox	1	KEJA11	94	A	spring	day	13	pasture	wildlife_path	1	0	0	0	0	0	0	0
552	1	0.17	other_carnivores	1	KEJA11	114	A	summer	night	13	pasture	wildlife_path	1	0	0	0	0	0	0	0
553	1	0.17	roe_deer	1	KEJA11	114	A	summer	night	13	pasture	wildlife_path	1	0	0	0	0	0	0	0
554	4	1	roe_deer	2	KEJA11	114	A	summer	night	13	pasture	wildlife_path	0	0	1	0	0	0	0	0
555	1	0.17	wild_boar	2	KEJA11	114	A	summer	night	13	pasture	wildlife_path	1	0	0	0	0	0	0	0
556	1	0.17	fox	1	KEJA11	114	A	summer	sunset	13	pasture	wildlife_path	1	0	0	0	0	0	0	0
557	1	0.17	wild_boar	1	KEJA11	114	A	summer	night	13	pasture	wildlife_path	1	0	0	0	0	0	0	0
558	1	0.17	roe_deer	1	KEJA11	114	A	summer	sunset	13	pasture	wildlife_path	1	0	0	0	0	0	0	0
559	1	0.17	badger	2	KEJA12	79	A	winter	night	13	pasture	wildlife_path	0	0	1	0	0	0	0	0
560	1	0.17	badger	1	KEJA12	79	A	winter	night	13	pasture	wildlife_path	1	0	0	0	0	0	0	0
561	1	0.17	fox	1	KEJA12	79	A	winter	night	13	pasture	wildlife_path	1	0	0	0	0	0	0	0
562	1	0.17	fox	1	KEJA12	79	A	winter	night	13	pasture	wildlife_path	1	0	0	0	0	0	0	0
563	1	0.17	badger	1	KEJA12	79	A	winter	night	13	pasture	wildlife_path	1	0	0	0	0	0	0	0
564	1	0.17	badger	1	KEJA12	79	A	winter	night	13	pasture	wildlife_path	1	0	0	0	0	0	0	0
565	3	4	badger	1	KEJA12	79	A	winter	night	13	pasture	wildlife_path	0	0	1	0	0	0	0	0
566	1	0.17	fox	1	KEJA12	79	A	winter	night	13	pasture	wildlife_path	1	0	0	0	0	0	0	0
567	1	0.17	badger	1	KEJA12	79	A	winter	night	13	pasture	wildlife_path	1	0	0	0	0	0	0	0
568	2	0.33	wild_boar	6	KEJA12	79	A	winter	night	13	pasture	wildlife_path	0	0	1	0	0	0	0	0
569	4	1	wild_boar	2	KEJA12	79	A	winter	night	13	pasture	wildlife_path	0	0	0	0	0	0	0	0
570	2	0.83	wild_boar	1	KEJA12	79	A	winter	night	13	pasture	wildlife_path	1	0	0	0	0	0	0	0
571	1	0.17	badger	1	KEJA12	79	A	winter	night	13	pasture	wildlife_path	1	0	0	0	0	0	0	0
572	1	0.17	badger	1	KEJA12	79	A	winter	night	13	pasture	wildlife_path	0	0	0	0	0	0	1	0
573	1	0.17	wild_boar	1	KEJA12	79	A	winter	night	13	pasture	wildlife_path	1	0	0	0	0	0	0	0
574	3	14	wild_boar	2	KEJA12	79	A	winter	sunset	13	pasture	wildlife_path	0	0	1	0	0	0	0	0
575	1	0.17	badger	1	KEJA12	79	A	winter	night	13	pasture	wildlife_path	1	0	0	0	0	0	0	0
576	1	0.17	fox	1	KEJA12	79	A	winter	night	13	pasture	wildlife_path	1	0	0	0	0	0	0	0
577	1	0.17	badger	1	KEJA12	79	A	winter	night	13	pasture	wildlife_path	1	0	0	0	0	0	0	0
578	1	0.17	badger	1	KEJA12	79	A	winter	night	13	pasture	wildlife_path	1	0	0	0	0	0	0	0
579	1	0.17	badger	1	KEJA12	79	A	winter	night	13	pasture	wildlife_path	1	0	0	0	0	0	0	0
580	4	1	roe_deer	2	KEJA12	79	A	winter	sunset	13	pasture	wildlife_path	1	0	0	0	0	0	0	0
581	5	2	fox	2	KEJA12	95	A	spring	night	13	pasture	wildlife_path	0	0	1	0	0	0	0	0
582	1	0.17	fox	1	KEJA12	95	A	spring	night	13	pasture	wildlife_path	1	0	0	0	0	0	0	0
583	5	10	fox	3	KEJA12	95	A	spring	day	13	pasture	wildlife_path	0	0	0	0	0	0	0	1
584	2	0.4	badger	1	KEJA12	95	A	spring	night	13	pasture	wildlife_path	0	0	0	0	0	0	1	0
585	2	0.4	badger	1	KEJA12	95	A	spring	night	13	pasture	wildlife_path	0	0	0	0	0	0	1	0
586	1	0.17	badger	1	KEJA12	115	A	summer	night	13	pasture	wildlife_path	0	0	1	0	0	0	1	0
587	2	0.33	roe_deer	1	KEJA12	115	A	summer	day	13	pasture	wildlife_path	0	0	1	0	0	0	0	0
588	3	3	wild_boar	2	KEJA12	115	A	summer	dawn	13	pasture	wildlife_path	0	0	1	0	0	0	0	0
589	1	0.17	fox	1	KEJA12	115	A	summer	day	13	pasture	wildlife_path	1	0	0	0	0	0	0	0
590	1	0.17	wild_boar	1	KEJA12	115	A	summer	night	13	pasture	wildlife_path	0	0	1	0	0	0	0	0
591	2	0.33	roe_deer	1	KEJA12	115	A	summer	day	13	pasture	wildlife_path	1	0	0	0	0	0	0	0
592	1	0.17	roe_deer	1	KEJA12	133	A	autumn	night	13	pasture	wildlife_path	1	0	0	0	0	0	0	0
593	1	0.17	badger	1	KEJA13	80	A	winter	night	13	pasture	wildlife_path	0	0	0	0	1	0	0	0
594	1	0.17	badger	1	KEJA13	80	A	winter	night	13	pasture	wildlife_path	0	0	0	0	0	0	1	0
595	1	0.17	badger	1	KEJA13	80	A	winter	night	13	pasture	wildlife_path	0	0	1	0	0	0	0	0
596	1	0.17	badger	1	KEJA13	80	A	winter	night	13	pasture	wildlife_path	0	0	0	0	0	0	1	0
597	1	0.17	fox	1	KEJA13	80	A	winter	night	13	pasture	wildlife_path	1	0	0	0	0	0	0	0
598	1	0.17	fox	1	KEJA13	80	A	winter	night	13	pasture	wildlife_path	1	0	0	0	0	0	0	0
599	1	0.17	badger	1	KEJA13	80	A	winter	night	13	pasture	wildlife_path	0	0	1	0	0	0	0	0
600	1	0.17	badger	1	KEJA13	80	A	winter	night	13	pasture	wildlife_path	1	0	0	0	0	0	0	0
601	3	1	fox	1	KEJA13	96	A	spring	night	13	pasture	wildlife_path	0	0	1	0	0	0	0	0
602	1	0.17	fox	1	KEJA13	96	A	spring	night	13	pasture	wildlife_path	1	0	0	0	0	0	0	0
603	6	11	fox	1	KEJA13	96	A	spring	night	13	pasture	wildlife_path	1	0	0	0	0	0	0	0
604	4	10	fox	1	KEJA13	96	A	spring	night	13	pasture	wildlife_path	1	0	0	0	0	0	0	0
605	5	13	fox	1	KEJA13	96	A	spring	night	13	pasture	wildlife_path	0	0	1	0	0	0	0	0
606	1	0.17	fox	1	KEJA13	96	A	spring	night	13	pasture	wildlife_path	0	0	1	0	0	0	0	0
607	3	0.67	fox	1	KEJA13	96	A	spring	night	13	pasture	wildlife_path	0	0	1	0	0	0	0	0
608	5	9	fox	2	KEJA13	96	A	spring	night	13	pasture	wildlife_path	1	0	0	0	0	0	0	0
609	7	18	fox	3	KEJA13	96	A	spring	day	13	pasture	wildlife_path	0	0	0	0	0	0	0	1
610	2	0.33	fox	1	KEJA13	116	A	summer	sunset	13	pasture	wildlife_path	0	0	1	0	0	0	1	0
611	2	0.72	badger	1	KEJA13	116	A	summer	night	13	pasture	wildlife_path	0	0	1	0	0	0	1	0
612	1	0.17	badger	1	KEJA13	116	A	summer	night	13	pasture	wildlife_path	1	0	0	0	0	0	0	0
613	1	0.17	fox	1	KEJA13	116	A	summer	night	13	pasture	wildlife_path	1	0	0	0	0	0	0	0
614	2	0.57	badger	1	KEJA13	116	A	summer	night	13	pasture	wildlife_path	0	0	1	0	0	0	1	0
615	1	0.17	fox	1	KEJA13	116	A	summer	night	13	pasture	wildlife_path	1	0	0	0	0	0	0	0
616	32	52	fox	2	KEJA13	116	A	summer	day	13	pasture	wildlife_path	0	0	1	0	0	0	0	1
617	3	21	fox	1	KEJA13	116	A	summer	day	13	pasture	wildlife_path	0	0	0	0	0	0	0	1
618	24	86	fox	1	KEJA13	116	A	summer	day	13	pasture	wildlife_path	0	0	1	0	0	0	0	1
619	4	2	fox	1	KEJA13	116	A	summer	day	13	pasture	wildlife_path	0	0	1	0	0	0	0	1
620	1	0.17	fox	1	KEJA13	116	A	summer	day	13	pasture	wildlife_path	0	0	0	0	0	0	0	0
621	1	0.17	fox	1	KEJA13	116	A	summer	day	13	pasture	wildlife_path	1	0	0	0	0	0	0	0
622	1	0.17	fox	1	KEJA13	116	A	summer	day	13	pasture	wildlife_path	1	0	0	0	0	0	0	0
623	1	0.17	fox	1	KEJA13	116	A	summer	day	13	pasture	wildlife_path	0	0	0	0	0	0	0	1
624	33	19	fox	1	KEJA13	116	A	summer	day	13	pasture	wildlife_path	0	0	1	0	0	0	0	1
625	11	6	fox	1	KEJA13	116	A	summer	day	13	pasture	wildlife_path	0	0	1	0	0	0	0	0
626	2	14	fox	1	KEJA13	116	A	summer	day	13	pasture	wildlife_path	0	0	1	0	0	0	0	0
627	1	0.17	small_rodent	1	KEJA13	134	A	autumn	night	13	pasture	wildlife_path	1	0	0	0	0	0	0	0
628	1	0.17	small_rodent	1	KEJA13	134	A	autumn	night	13	pasture	wildlife_path	1	0	0	0	0	0	0	0
629	1	0.17	small_rodent	1	KEJA13	134	A	autumn	night	13	pasture	wildlife_path	1	0	0	0	0	0	0	0
630	2	0.33	small_rodent	1	KEJA13	134	A	autumn	night	13	pasture	wildlife_path	1	0	0	0	0	0	0	0
631	1	0.17	small_rodent	1	KEJA13	134	A	autumn	night	13	pasture	wildlife_path	1	0	0	0	0	0	0	0
632	2	13	small_rodent	1	KEJA13	134	A	autumn	night	13	pasture	wildlife_path	1	0	0	0	0	0	0	0
633	13	95	small_rodent	1	KEJA13	134	A	autumn	night	13	pasture	wildlife_path	0	0	1	0	0	0	0	0
634	1	0.17	small_rodent	1	KEJA13	134	A	autumn	night	13	pasture	wildlife_path	0	0	1	0	0	0	0	0
635	4	2	small_rodent	1	KEJA13	134	A	autumn	night	13	pasture	wildlife_path	0	0	1	0	0	0	0	0
636	3	7	small_rodent	1	KEJA13	134	A	autumn	night	13	pasture	wildlife_path	0	0	1	0	0	0	0	0
637	1	0.17	small_rodent	1	KEJA13	134	A	autumn	night	13	pasture	wildlife_path	1	0	0	0	0	0	0	0
638	5	18	small_rodent	1	KEJA13	134	A	autumn	night	13	pasture	wildlife_path	0	0	1	0	0	0	0	0
639	3	3	small_rodent	1	KEJA13	134	A	autumn	night	13	pasture	wildlife_path	0	0	1	0	0	0	0	0
640	6	74	small_rodent	3	KEJA13	134	A	autumn	night	13	pasture	wildlife_path	0	0	1	0	0	0	0	0
641	2	16	small_rodent	1	KEJA13	134	A	autumn	night	13	pasture	wildlife_path	1	0	0	0	0	0	0	0
642	1	0.17	wild_boar	1	KEJA13	134	A	autumn	night	13	pasture	wildlife_path	0	0	1	0	0	0	0	0
643	1	0.17	small_rodent	1	KEJA13	134	A	autumn	night	13	pasture	wildlife_path	1	0	0	0	0	0	0	0
644	5	1	wild_boar	2	KEJA14	97	A	spring	night	13	Edge	water_source	0	0	1	0	0	0	0	1
645	1	0.17	small_rodent	1	KEJA14	97	A	spring	night	13	Edge	water_source	1	0	0	0	0	0	0	0
646	4	2	other_carnivores	1	KEJA14	97	A	spring	night	13	Edge	water_source	0	0	1	0	0	0	0	0
647	1	0.17	wild_boar	1	KEJA14	97	A	spring	dawn	13	Edge	water_source	1	0	0	0	0	0	0	0
648	1	0.17	small_rodent	1	KEJA14	97	A	spring	night	13	Edge	water_source	1	0	0	0	0	0	0	0
649	1	0.17	small_rodent	1	KEJA14	97	A	spring	night	13	Edge	water_source	1	0	0	0	0	0	0	0
650	1	0.17	small_rodent	1	KEJA14	97	A	spring	night	13	Edge	water_source	1	0	0	0	0	0	0	0
651	1	0.17	small_rodent	1	KEJA14	97	A	spring	night	13	Edge	water_source	1	0	0	0	0	0	0	0
652	1	0.17	wild_boar	1	KEJA14	97	A	spring	night	13	Edge	water_source	1	0	0	0	0	0	0	0
653	1	0.17	wild_boar	1	KEJA14	97	A	spring	night	13	Edge	water_source	1	0	0	0	0	0	0	0
654	1	0.17	fox	1	KEJA14	97	A	spring	night	13	Edge	water_source	0	0	1	0	0	0	0	0
655	1	0.17	small_rodent	1	KEJA14	97	A	spring	night	13	Edge	water_source	1	0	0	0	0	0	0	0
656	1	0.17	wild_boar	1	KEJA14	117	A	summer	night	13	Edge	water_source	1	0	0	0	0	0	0	0
657	3	3	roe_deer	1	KEJA14	117	A	summer	day	13	Edge	water_source	1	0	0	0	0	0	0	0
658	1	0.17	roe_deer	1	KEJA15	82	A	winter	day	13	Edge	path	1	0	0	0	0	0	0	0
659	2	0.4	roe_deer	1	KEJA15	82	A	winter	day	13	Edge	path	0	0	1	0	0	0	0	0
660	1	0.17	other_carnivores	1	KEJA15	82	A	winter	night	13	Edge	path	1	0	0	0	0	0	0	0
661	2	0.57	other_carnivores	1	KEJA15	82	A	winter	night	13	Edge	path	0	0	1	0	0	0	1	0
662	1	0.17	fox	1	KEJA15	82	A	winter	night	13	Edge	path	0	0	1	0	0	0	0	0
663	2	0.37	wild_boar	1	KEJA15	82	A	winter	night	13	Edge	path	1	0	0	0	0	0	0	0
664	1	0.17	other_carnivores	1	KEJA15	82	A	winter	night	13	Edge	path	1	0	0	0	0	0	0	0
665	5	4	roe_deer	1	KEJA15	82	A	winter	night	13	Edge	path	0	0	1	0	0	0	0	0
666	2	0.4	wild_boar	5	KEJA15	98	A	spring	night	13	Edge	path	0	0	1	0	0	0	0	0
667	1	0.17	other_carnivores	1	KEJA15	98	A	spring	night	13	Edge	path	1	0	0	0	0	0	0	0
668	1	0.17	other_carnivores	1	KEJA15	98	A	spring	night	13	Edge	path	0	0	0	0	0	0	1	0
669	1	0.17	roe_deer	1	KEJA15	98	A	spring	night	13	Edge	path	1	0	0	0	0	0	0	0
670	2	0.33	wild_boar	3	KEJA15	98	A	spring	dawn	13	Edge	path	0	0	1	0	0	0	0	0
671	1	0.17	other_carnivores	1	KEJA15	98	A	spring	dawn	13	Edge	path	1	0	0	0	0	0	0	0
672	2	0.63	roe_deer	1	KEJA15	98	A	spring	sunset	13	Edge	path	0	0	1	0	0	0	0	0
673	1	0.17	other_carnivores	1	KEJA15	98	A	spring	night	13	Edge	path	1	0	0	0	0	0	0	0
674	1	0.17	other_carnivores	1	KEJA15	98	A	spring	night	13	Edge	path	1	0	0	0	0	0	0	0
675	1	0.17	other_carnivores	1	KEJA15	118	A	summer	night	13	Edge	path	1	0	0	0	0	0	0	0
676	1	0.17	fox	1	KEJA15	118	A	summer	day	13	Edge	path	1	0	0	0	0	0	0	0
677	1	0.17	other_carnivores	1	KEJA15	118	A	summer	night	13	Edge	path	1	0	0	0	0	0	0	0
678	1	0.17	fox	1	KEJA15	118	A	summer	night	13	Edge	path	0	0	1	0	0	0	0	0
679	1	0.17	roe_deer	1	KEJA15	118	A	summer	night	13	Edge	path	1	0	0	0	0	0	0	0
680	4	2	other_carnivores	1	KEJA15	118	A	summer	night	13	Edge	path	0	0	1	0	0	0	0	0
681	3	0.7	roe_deer	1	KEJA15	118	A	summer	day	13	Edge	path	0	0	1	0	0	0	0	0
682	1	0.17	fox	1	KEJA15	118	A	summer	day	13	Edge	path	0	0	1	0	0	0	0	0
683	1	0.17	other_carnivores	1	KEJA15	118	A	summer	sunset	13	Edge	path	1	0	0	0	0	0	0	0
684	1	0.17	wild_boar	4	KEJA15	118	A	summer	sunset	13	Edge	path	1	0	0	0	0	0	0	0
685	1	0.17	other_carnivores	1	KEJA15	118	A	summer	night	13	Edge	path	1	0	0	0	0	0	0	0
686	1	0.17	roe_deer	1	KEJA15	118	A	summer	day	13	Edge	path	1	0	0	0	0	0	0	0
687	1	0.17	wild_boar	3	KEJA15	118	A	summer	night	13	Edge	path	1	0	0	0	0	0	0	0
688	2	1	other_carnivores	1	KEJA15	118	A	summer	sunset	13	Edge	path	0	0	0	0	0	0	1	0
689	1	0.17	roe_deer	1	KEJA15	118	A	summer	night	13	Edge	path	0	0	1	0	0	0	0	0
690	1	0.17	other_carnivores	1	KEJA15	118	A	summer	night	13	Edge	path	1	0	0	0	0	0	0	0
691	1	0.17	other_carnivores	1	KEJA15	118	A	summer	day	13	Edge	path	0	0	1	0	0	0	0	0
692	1	0.17	wild_boar	5	KEJA15	118	A	summer	night	13	Edge	path	0	0	1	0	0	0	0	0
693	1	0.17	wild_boar	2	KEJA15	118	A	summer	night	13	Edge	path	0	0	1	0	0	0	0	0
694	1	0.17	small_rodent	1	KEJA15	118	A	summer	night	13	Edge	path	1	0	0	0	0	0	0	0
696	2	4	other_carnivores	1	KEJA15	118	A	summer	night	13	Edge	path	0	0	1	0	0	0	0	0
695	1	0.17	small_rodent	1	KEJA15	118	A	summer	night	13	Edge	path	1	0	0	0	0	0	0	0
697	1	0.17	other_carnivores	1	KEJA15	135	A	autumn	night	13	Edge	path	1	0	0	0	0	0	0	0
698	1	0.17	roe_deer	1	KEJA15	135	A	autumn	night	13	Edge	path	1	0	0	0	0	0	0	0
699	1	0.17	roe_deer	1	KEJA15	135	A	autumn	night	13	Edge	path	1	0	0	0	0	0	0	0
700	1	0.17	other_carnivores	1	KEJA15	135	A	autumn	night	13	Edge	path	0	0	0	0	0	0	1	0
701	1	0.17	roe_deer	2	KEJA15	135	A	autumn	night	13	Edge	path	1	0	0	0	0	0	0	0
702	2	0.33	other_carnivores	1	KEJA15	135	A	autumn	night	13	Edge	path	1	0	0	0	0	0	0	0
703	1	0.17	roe_deer	2	KEJA15	135	A	autumn	night	13	Edge	path	1	0	0	0	0	0	0	0
704	1	0.17	fox	1	KEJA15	135	A	autumn	night	13	Edge	path	1	0	0	0	0	0	0	0
705	2	2	other_carnivores	1	KEJA15	135	A	autumn	night	13	Edge	path	1	0	0	0	0	0	0	0
706	1	0.17	fox	1	KEJA15	135	A	autumn	night	13	Edge	path	0	0	0	0	0	0	1	0
707	1	0.17	fox	1	KEJA15	135	A	autumn	day	13	Edge	path	0	0	0	0	0	0	1	0
708	1	0.17	fox	1	KEJA15	135	A	autumn	night	13	Edge	path	0	0	1	0	0	0	0	0
709	1	0.17	fox	1	KEJA15	135	A	autumn	night	13	Edge	path	0	0	0	0	0	0	0	1
710	2	0.57	roe_deer	3	KEJA15	135	A	autumn	sunset	13	Edge	path	0	0	1	0	0	0	0	1
711	1	0.17	other_carnivores	1	KEJA15	135	A	autumn	night	13	Edge	path	1	0	0	0	0	0	0	0
712	2	0.33	wild_boar	2	KEJA15	135	A	autumn	night	13	Edge	path	0	0	0	0	0	0	0	0
713	2	0.33	badger	1	KEJA16	83	A	winter	night	9	pasture	path	0	0	1	0	0	0	1	0
714	1	0.17	fox	1	KEJA16	83	A	winter	night	9	pasture	path	0	0	1	0	0	0	0	0
715	1	0.17	fox	1	KEJA16	83	A	winter	night	9	pasture	path	1	0	0	0	0	0	0	0
716	1	0.17	fox	1	KEJA16	83	A	winter	night	9	pasture	path	1	0	0	0	0	0	0	0
717	1	0.17	fox	1	KEJA16	83	A	winter	night	9	pasture	path	1	0	0	0	0	0	0	0
718	6	2	wild_boar	3	KEJA16	99	A	spring	night	9	pasture	path	0	0	1	0	0	0	0	0
719	1	0.17	wild_boar	3	KEJA16	99	A	spring	night	9	pasture	path	0	0	1	0	0	0	0	0
720	1	0.17	fox	1	KEJA16	99	A	spring	sunset	9	pasture	path	1	0	0	0	0	0	0	0
721	2	0.6	fox	1	KEJA16	99	A	spring	night	9	pasture	path	0	0	1	0	0	0	0	0
722	1	0.17	wild_boar	1	KEJA16	99	A	spring	night	9	pasture	path	0	0	1	0	0	0	0	0
723	2	0.33	badger	1	KEJA16	99	A	spring	night	9	pasture	path	0	0	0	0	0	0	1	0
724	2	0.33	wild_boar	2	KEJA16	99	A	spring	night	9	pasture	path	1	0	0	0	0	0	0	0
725	2	0.33	wild_boar	1	KEJA16	99	A	spring	night	9	pasture	path	1	0	0	0	0	0	0	0
726	1	0.17	fox	1	KEJA16	119	A	summer	night	9	pasture	path	0	0	1	0	0	0	0	0
727	2	9	wild_boar	3	KEJA16	119	A	summer	night	9	pasture	path	0	0	1	0	0	0	0	0
728	1	0.17	badger	1	KEJA16	119	A	summer	night	9	pasture	path	0	0	1	0	0	0	1	0
729	1	0.17	fox	1	KEJA16	119	A	summer	night	9	pasture	path	1	0	0	0	0	0	0	0
730	1	0.17	wild_boar	2	KEJA16	119	A	summer	night	9	pasture	path	1	0	0	0	0	0	0	0
731	1	0.17	fox	1	KEJA16	119	A	summer	dawn	9	pasture	path	1	0	0	0	0	0	0	0
732	1	0.17	badger	1	KEJA16	119	A	summer	night	9	pasture	path	1	0	0	0	0	0	0	0
733	3	0.9	wild_boar	4	KEJA16	119	A	summer	night	9	pasture	path	0	0	1	0	0	0	0	0
734	1	0.17	fox	1	KEJA16	119	A	summer	night	9	pasture	path	1	0	0	0	0	0	0	0
735	1	0.17	fox	1	KEJA16	119	A	summer	night	9	pasture	path	0	0	1	0	0	0	0	0
736	1	0.17	fox	1	KEJA16	119	A	summer	night	9	pasture	path	1	0	0	0	0	0	0	0
737	1	0.17	badger	1	KEJA16	119	A	summer	night	9	pasture	path	0	0	0	0	0	0	1	0
738	1	0.17	fox	1	KEJA16	119	A	summer	night	9	pasture	path	0	0	1	0	0	0	0	0
739	1	0.17	wild_boar	1	KEJA16	119	A	summer	night	9	pasture	path	1	0	0	0	0	0	0	0
740	1	0.17	badger	1	KEJA16	119	A	summer	night	9	pasture	path	1	0	0	0	0	0	0	0
741	1	0.17	fox	1	KEJA16	136	A	autumn	night	9	pasture	path	1	0	0	0	0	0	0	0
742	1	0.17	fox	1	KEJA16	136	A	autumn	night	9	pasture	path	0	0	1	0	0	0	1	0
743	1	0.17	fox	1	KEJA16	136	A	autumn	night	9	pasture	path	0	0	1	0	0	0	0	0
744	1	0.17	fox	1	KEJA16	136	A	autumn	night	9	pasture	path	1	0	0	0	0	0	0	0
745	1	0.17	fox	1	KEJA16	136	A	autumn	night	9	pasture	path	1	0	0	0	0	0	0	0
746	1	0.17	fox	1	KEJA16	136	A	autumn	night	9	pasture	path	0	0	1	0	0	0	0	0
747	1	0.17	fox	1	KEJA16	136	A	autumn	night	9	pasture	path	1	0	0	0	0	0	0	0
748	1	0.17	fox	1	KEJA16	136	A	autumn	night	9	pasture	path	1	0	0	0	0	0	0	0
749	1	0.17	fox	1	KEJA16	136	A	autumn	night	9	pasture	path	1	0	0	0	0	0	0	0
750	1	0.17	small_rodent	1	KEJA16	136	A	autumn	night	9	pasture	path	1	0	0	0	0	0	0	0
751	1	0.17	fox	1	KEJA16	136	A	autumn	night	9	pasture	path	1	0	0	0	0	0	0	0
752	1	0.17	fox	1	KEJA16	136	A	autumn	night	9	pasture	path	1	0	0	0	0	0	0	0
753	1	0.17	fox	1	KEJA16	136	A	autumn	night	9	pasture	path	1	0	0	0	0	0	0	0
754	1	0.17	fox	1	KEJA16	136	A	autumn	night	9	pasture	path	0	0	0	0	0	0	0	0
755	2	0.33	fox	1	KEJA16	136	A	autumn	night	9	pasture	path	1	0	0	0	0	0	0	0
756	2	0.4	fox	1	KEJA16	136	A	autumn	night	9	pasture	path	1	0	0	0	0	0	0	0
757	2	2	fox	1	KEJA17	100	A	spring	night	10	farm_building	path	1	0	0	0	0	0	0	0
758	1	0.17	fox	1	KEJA17	100	A	spring	night	10	farm_building	path	1	0	0	0	0	0	0	0
759	2	1	wild_boar	3	KEJA17	120	A	summer	night	10	farm_building	path	0	0	1	0	1	0	0	0
760	1	0.17	wild_boar	2	KEJA17	120	A	summer	night	10	farm_building	path	0	0	1	0	0	0	0	0
761	2	2	fox	1	KEJA17	120	A	summer	night	10	farm_building	path	0	0	1	0	0	0	0	0
762	1	0.17	fox	1	KEJA17	120	A	summer	night	10	farm_building	path	1	0	0	0	0	0	0	0
763	14	5	wild_boar	5	KEJA17	120	A	summer	night	10	farm_building	path	0	0	1	0	1	1	0	0
764	1	0.17	fox	1	KEJA17	120	A	summer	night	10	farm_building	path	0	0	1	0	0	0	0	0
765	2	5	fox	1	KEJA17	120	A	summer	night	10	farm_building	path	1	0	0	0	0	0	0	0
766	1	0.17	fox	1	KEJA17	120	A	summer	night	10	farm_building	path	1	0	0	0	0	0	0	0
767	4	25	wild_boar	1	KEJA18	101	A	spring	night	11	pasture	wildlife_path	0	0	1	0	1	0	0	0
768	4	38	wild_boar	2	KEJA18	101	A	spring	night	11	pasture	wildlife_path	0	0	1	0	0	0	0	0
769	5	2	wild_boar	3	KEJA18	101	A	spring	night	11	pasture	wildlife_path	0	0	1	0	0	0	0	0
770	3	2	wild_boar	7	KEJA18	101	A	spring	night	11	pasture	wildlife_path	1	0	0	0	0	0	0	0
771	4	0.97	wild_boar	6	KEJA18	101	A	spring	night	11	pasture	wildlife_path	0	0	1	0	1	0	0	0
772	1	0.17	wild_boar	1	KEJA18	101	A	spring	night	11	pasture	wildlife_path	1	0	0	0	0	0	0	0
773	8	6	wild_boar	4	KEJA18	101	A	spring	night	11	pasture	wildlife_path	0	0	1	0	0	0	0	0
774	2	0.33	wild_boar	3	KEJA18	137	A	autumn	night	11	pasture	wildlife_path	0	0	1	0	0	0	0	0
775	1	0.17	fox	1	KEJA18	137	A	autumn	night	11	pasture	wildlife_path	0	0	0	0	0	0	1	0
776	1	0.17	fox	2	KEJA18	137	A	autumn	night	11	pasture	wildlife_path	1	0	0	0	0	0	0	0
777	1	0.17	fox	1	KEJA18	137	A	autumn	night	11	pasture	wildlife_path	1	0	0	0	0	0	0	0
778	1	0.17	fox	1	KEJA18	137	A	autumn	night	11	pasture	wildlife_path	0	0	0	0	0	0	0	1
779	1	0.17	fox	1	KEJA18	137	A	autumn	night	11	pasture	wildlife_path	0	0	0	0	0	0	1	0
780	1	0.17	fox	1	KEJA18	137	A	autumn	night	11	pasture	wildlife_path	0	0	1	0	0	0	0	0
781	1	0.17	fox	1	KEJA19	86	A	winter	night	12	farm_building	food_source	0	0	0	0	0	0	1	0
782	1	0.17	wild_boar	2	KEJA19	121	A	summer	night	12	farm_building	food_source	0	0	1	0	1	0	0	0
783	2	1	wild_boar	1	KEJA19	121	A	summer	night	12	farm_building	food_source	1	0	0	0	0	0	0	0
784	3	1	wild_boar	2	KEJA19	121	A	summer	night	12	farm_building	food_source	0	0	1	0	0	0	0	0
785	4	2	wild_boar	5	KEJA19	121	A	summer	night	12	farm_building	food_source	0	0	1	0	1	0	0	0
786	5	6	wild_boar	2	KEJA19	121	A	summer	night	12	farm_building	food_source	0	0	1	0	1	0	0	0
787	3	0.67	wild_boar	3	KEJA19	121	A	summer	night	12	farm_building	food_source	0	0	1	0	0	0	0	0
788	1	0.17	fox	1	KEJA19	138	A	autumn	night	12	farm_building	food_source	0	0	1	0	0	0	0	0
789	1	0.17	fox	1	KEJA2	71	A	winter	night	8	pasture	water_source	1	0	0	0	0	0	0	0
790	1	0.17	fox	1	KEJA2	71	A	winter	night	8	pasture	water_source	1	0	0	0	0	0	0	0
791	1	0.17	badger	1	KEJA2	71	A	winter	night	8	pasture	water_source	0	0	0	0	0	0	1	0
792	1	0.17	badger	1	KEJA2	71	A	winter	night	8	pasture	water_source	1	0	0	0	0	0	0	0
793	1	0.17	badger	1	KEJA2	71	A	winter	night	8	pasture	water_source	1	0	0	0	0	0	0	0
794	1	0.17	roe_deer	2	KEJA2	71	A	winter	night	8	pasture	water_source	1	0	0	0	0	0	0	0
795	1	0.17	roe_deer	1	KEJA2	71	A	winter	dawn	8	pasture	water_source	1	0	0	0	0	0	0	0
796	1	0.17	roe_deer	1	KEJA2	71	A	winter	night	8	pasture	water_source	1	0	0	0	0	0	0	0
797	1	0.17	badger	1	KEJA2	71	A	winter	night	8	pasture	water_source	1	0	0	0	0	0	0	0
798	1	0.17	fox	1	KEJA2	105	A	summer	sunset	8	pasture	water_source	1	0	0	0	0	0	0	0
799	7	8	wild_boar	2	KEJA2	105	A	summer	night	8	pasture	water_source	0	0	1	0	0	0	0	0
800	1	0.17	wild_boar	4	KEJA2	105	A	summer	night	8	pasture	water_source	1	0	0	0	0	0	0	0
801	1	0.17	fox	1	KEJA2	105	A	summer	dawn	8	pasture	water_source	0	0	1	0	0	0	0	0
802	1	0.17	fox	1	KEJA2	105	A	summer	sunset	8	pasture	water_source	1	0	0	0	0	0	0	0
803	3	0.7	other_carnivores	1	KEJA2	105	A	summer	sunset	8	pasture	water_source	1	0	0	0	0	0	0	0
804	20	31	wild_boar	4	KEJA2	105	A	summer	night	8	pasture	water_source	0	1	1	0	1	0	0	0
805	1	0.17	fox	1	KEJA2	105	A	summer	sunset	8	pasture	water_source	1	0	0	0	0	0	0	0
806	2	6	wild_boar	1	KEJA2	105	A	summer	night	8	pasture	water_source	1	0	0	0	0	0	0	0
807	1	0.17	fox	1	KEJA2	105	A	summer	sunset	8	pasture	water_source	1	0	0	0	0	0	0	0
808	1	0.17	wild_boar	1	KEJA2	105	A	summer	night	8	pasture	water_source	1	0	0	0	0	0	0	0
809	3	1	wild_boar	2	KEJA2	105	A	summer	night	8	pasture	water_source	0	0	1	0	0	0	0	0
810	1	0.17	wild_boar	1	KEJA2	124	A	autumn	sunset	8	pasture	water_source	0	0	1	0	0	0	0	0
811	1	0.17	roe_deer	1	KEJA2	124	A	autumn	night	8	pasture	water_source	1	0	0	0	0	0	0	0
812	1	0.17	fox	1	KEJA2	124	A	autumn	night	8	pasture	water_source	1	0	0	0	0	0	0	0
813	1	0.17	badger	1	KEJA2	124	A	autumn	night	8	pasture	water_source	0	0	1	0	0	0	0	0
814	1	0.17	roe_deer	2	KEJA2	124	A	autumn	day	8	pasture	water_source	0	0	1	0	0	0	0	0
815	1	0.17	wild_boar	1	KEJA2	124	A	autumn	sunset	8	pasture	water_source	1	0	0	0	0	0	0	0
816	1	0.17	roe_deer	1	KEJA2	124	A	autumn	night	8	pasture	water_source	1	0	0	0	0	0	0	0
817	1	0.17	roe_deer	1	KEJA2	124	A	autumn	night	8	pasture	water_source	1	0	0	0	0	0	0	0
818	1	0.17	roe_deer	1	KEJA2	124	A	autumn	night	8	pasture	water_source	1	0	0	0	0	0	0	0
819	1	0.17	badger	1	KEJA2	124	A	autumn	night	8	pasture	water_source	1	0	0	0	0	0	0	0
820	1	0.17	badger	1	KEJA2	124	A	autumn	night	8	pasture	water_source	1	0	0	0	0	0	0	0
821	1	0.17	roe_deer	1	KEJA2	124	A	autumn	night	8	pasture	water_source	1	0	0	0	0	0	0	0
822	3	2	fox	1	KEJA21	139	A	autumn	night	11	pasture	food_source	0	0	1	0	0	0	0	0
823	1	0.17	wild_boar	1	KEJA21	139	A	autumn	night	11	pasture	food_source	1	0	0	0	0	0	0	0
824	1	0.17	fox	1	KEJA21	139	A	autumn	sunset	11	pasture	food_source	1	0	0	0	0	0	0	0
825	2	0.33	roe_deer	1	KEJA21	139	A	autumn	night	11	pasture	food_source	0	0	0	0	0	0	0	1
826	1	0.17	roe_deer	1	KEJA21	139	A	autumn	night	11	pasture	food_source	1	0	0	0	0	0	0	0
827	5	56	roe_deer	2	KEJA21	139	A	autumn	day	11	pasture	food_source	0	0	1	0	0	0	0	0
828	1	0.17	roe_deer	1	KEJA21	139	A	autumn	sunset	11	pasture	food_source	1	0	0	0	0	0	0	0
829	1	0.17	roe_deer	1	KEJA21	139	A	autumn	night	11	pasture	food_source	1	0	0	0	0	0	0	0
830	4	4	roe_deer	3	KEJA22	140	A	autumn	night	11	pasture	path	0	0	1	1	0	0	0	0
831	1	0.17	roe_deer	1	KEJA22	140	A	autumn	dawn	11	pasture	path	1	0	0	0	0	0	0	0
832	1	0.17	fox	1	KEJA22	140	A	autumn	night	11	pasture	path	1	0	0	0	0	0	0	0
833	2	2	roe_deer	1	KEJA22	140	A	autumn	dawn	11	pasture	path	0	0	0	0	0	0	0	1
834	1	0.17	fox	1	KEJA23	141	A	autumn	night	11	pasture	path	1	0	0	0	0	0	0	0
835	1	0.17	roe_deer	2	KEJA23	141	A	autumn	night	11	pasture	path	1	0	0	0	0	0	0	0
836	1	0.17	roe_deer	1	KEJA23	141	A	autumn	day	11	pasture	path	1	0	0	0	0	0	0	0
837	1	0.17	fox	1	KEJA23	141	A	autumn	night	11	pasture	path	1	0	0	0	0	0	0	0
838	3	2	wild_boar	1	KEJA23	141	A	autumn	sunset	11	pasture	path	0	0	1	0	0	0	0	0
839	1	0.17	fox	1	KEJA23	141	A	autumn	night	11	pasture	path	1	0	0	0	0	0	0	0
840	1	0.17	roe_deer	1	KEJA23	141	A	autumn	day	11	pasture	path	1	0	0	0	0	0	0	0
841	4	1	roe_deer	2	KEJA23	141	A	autumn	dawn	11	pasture	path	0	0	1	0	0	0	0	0
842	1	0.17	roe_deer	1	KEJA23	141	A	autumn	sunset	11	pasture	path	1	0	0	0	0	0	0	0
843	2	9	wild_boar	2	KEJA23	141	A	autumn	sunset	11	pasture	path	0	0	1	0	1	0	0	0
844	1	0.17	small_rodent	1	KEJA24	142	A	autumn	night	11	pasture	path	1	0	0	0	0	0	0	0
845	2	0.43	small_rodent	1	KEJA24	142	A	autumn	night	11	pasture	path	0	0	1	0	0	0	0	0
846	2	4	small_rodent	1	KEJA24	142	A	autumn	night	11	pasture	path	1	0	0	0	0	0	0	0
847	1	0.17	small_rodent	1	KEJA24	142	A	autumn	night	11	pasture	path	1	0	0	0	0	0	0	0
848	1	0.17	small_rodent	1	KEJA24	142	A	autumn	night	11	pasture	path	1	0	0	0	0	0	0	0
849	10	29	small_rodent	1	KEJA24	142	A	autumn	night	11	pasture	path	0	0	1	0	0	0	0	0
850	4	9	small_rodent	1	KEJA24	142	A	autumn	night	11	pasture	path	0	0	1	0	0	0	0	0
851	1	0.17	small_rodent	1	KEJA24	142	A	autumn	night	11	pasture	path	1	0	0	0	0	0	0	0
852	3	4	small_rodent	1	KEJA24	142	A	autumn	dawn	11	pasture	path	1	0	0	0	0	0	0	0
853	1	0.17	roe_deer	2	KEJA24	142	A	autumn	sunset	11	pasture	path	1	0	0	0	0	0	0	0
854	2	0.33	small_rodent	1	KEJA24	142	A	autumn	night	11	pasture	path	1	0	0	0	0	0	0	0
855	1	0.17	roe_deer	1	KEJA24	142	A	autumn	night	11	pasture	path	1	0	0	0	0	0	0	0
856	1	0.17	wild_boar	1	KEJA3	69	A	winter	night	8	pasture	wildlife_path	1	0	0	0	0	0	0	0
857	1	0.17	badger	1	KEJA3	106	A	summer	night	8	pasture	wildlife_path	1	0	0	0	0	0	0	0
858	2	0.33	wild_boar	1	KEJA3	106	A	summer	night	8	pasture	wildlife_path	0	0	1	0	0	0	0	0
859	1	0.17	wild_boar	1	KEJA3	106	A	summer	night	8	pasture	wildlife_path	1	0	0	0	0	0	0	0
860	1	0.17	badger	1	KEJA3	106	A	summer	night	8	pasture	wildlife_path	1	0	0	0	0	0	0	0
861	1	0.17	wild_boar	1	KEJA3	106	A	summer	night	8	pasture	wildlife_path	1	0	0	0	0	0	0	0
862	1	0.17	badger	2	KEJA3	106	A	summer	night	8	pasture	wildlife_path	0	0	1	0	0	0	0	0
863	1	0.17	wild_boar	2	KEJA3	106	A	summer	night	8	pasture	wildlife_path	0	0	1	0	0	0	0	0
864	1	0.17	wild_boar	1	KEJA3	106	A	summer	sunset	8	pasture	wildlife_path	1	0	0	0	0	0	0	0
865	1	0.17	wild_boar	1	KEJA3	106	A	summer	night	8	pasture	wildlife_path	1	0	0	0	0	0	0	0
866	2	0.33	wild_boar	3	KEJA3	106	A	summer	night	8	pasture	wildlife_path	0	0	1	0	0	0	0	0
867	1	0.17	small_rodent	1	KEJA3	125	A	autumn	night	8	pasture	wildlife_path	1	0	0	0	0	0	0	0
868	3	2	wild_boar	3	KEJA4	107	A	summer	night	8	pasture	path	0	0	1	0	0	0	0	0
869	1	0.17	fox	1	KEJA5	72	A	winter	night	9	pasture	water_source	1	0	0	0	0	0	0	0
870	1	0.17	fox	1	KEJA5	72	A	winter	night	9	pasture	water_source	0	0	1	0	0	0	0	0
871	1	0.17	fox	1	KEJA5	108	A	summer	night	9	pasture	water_source	1	0	0	0	0	0	0	0
872	1	0.17	wild_boar	1	KEJA5	108	A	summer	night	9	pasture	water_source	1	0	0	0	0	0	0	0
873	1	0.17	wild_boar	1	KEJA5	108	A	summer	night	9	pasture	water_source	0	0	1	0	0	0	0	0
874	1	0.17	fox	1	KEJA5	108	A	summer	night	9	pasture	water_source	0	0	0	0	0	0	0	1
875	1	0.17	fox	1	KEJA5	108	A	summer	sunset	9	pasture	water_source	0	0	0	0	0	0	0	0
876	1	0.17	fox	1	KEJA5	108	A	summer	sunset	9	pasture	water_source	1	0	0	0	0	0	0	0
877	1	0.17	fox	1	KEJA5	108	A	summer	night	9	pasture	water_source	0	0	1	0	0	0	0	0
878	2	0.67	wild_boar	1	KEJA5	108	A	summer	night	9	pasture	water_source	0	0	1	0	0	0	0	0
879	1	0.17	fox	1	KEJA6	73	A	winter	night	9	pasture	wildlife_path	0	0	1	0	0	0	1	0
880	1	0.17	fox	1	KEJA6	73	A	winter	night	9	pasture	wildlife_path	1	0	0	0	0	0	0	0
881	1	0.17	fox	1	KEJA6	73	A	winter	night	9	pasture	wildlife_path	1	0	0	0	0	0	0	0
882	1	0.17	fox	1	KEJA6	73	A	winter	night	9	pasture	wildlife_path	1	0	0	0	0	0	0	0
883	1	0.17	fox	1	KEJA6	73	A	winter	night	9	pasture	wildlife_path	1	0	0	0	0	0	0	0
884	1	0.17	wild_boar	1	KEJA6	89	A	spring	sunset	9	pasture	wildlife_path	1	0	0	0	0	0	0	0
885	2	16	fox	1	KEJA6	89	A	spring	night	9	pasture	wildlife_path	0	0	1	0	0	0	0	0
886	1	0.17	wild_boar	3	KEJA6	109	A	summer	night	9	pasture	wildlife_path	1	0	0	0	0	0	0	0
887	1	0.17	wild_boar	3	KEJA6	109	A	summer	night	9	pasture	wildlife_path	1	0	0	0	0	0	0	0
888	1	0.17	small_rodent	1	KEJA6	128	A	autumn	night	9	pasture	wildlife_path	0	0	0	0	0	0	0	0
889	3	11	small_rodent	1	KEJA6	128	A	autumn	night	9	pasture	wildlife_path	1	0	0	0	0	0	0	0
890	1	0.17	small_rodent	1	KEJA6	128	A	autumn	night	9	pasture	wildlife_path	1	0	0	0	0	0	0	0
891	1	0.17	small_rodent	1	KEJA6	128	A	autumn	night	9	pasture	wildlife_path	1	0	0	0	0	0	0	0
892	1	0.17	small_rodent	1	KEJA6	128	A	autumn	night	9	pasture	wildlife_path	1	0	0	0	0	0	0	0
893	2	0.97	small_rodent	1	KEJA6	128	A	autumn	night	9	pasture	wildlife_path	1	0	0	0	0	0	0	0
894	1	0.17	small_rodent	2	KEJA6	128	A	autumn	night	9	pasture	wildlife_path	1	0	0	0	0	0	0	0
895	1	0.17	small_rodent	1	KEJA7	74	A	winter	night	9	pasture	wildlife_path	1	0	0	0	0	0	0	0
896	1	0.17	badger	1	KEJA7	90	A	spring	night	9	pasture	wildlife_path	1	0	0	0	0	0	0	0
897	1	0.17	small_rodent	1	KEJA7	127	A	autumn	night	9	pasture	wildlife_path	1	0	0	0	0	0	0	0
898	4	14	small_rodent	3	KEJA9	130	A	autumn	night	10	farm_building	path	0	0	0	0	0	1	0	0
899	15	69	small_rodent	3	KEJA9	130	A	autumn	night	10	farm_building	path	0	0	0	0	0	1	0	0
900	1	0.17	small_rodent	1	KEJA9	130	A	autumn	night	10	farm_building	path	0	0	0	0	0	1	0	0
901	1	0.17	small_rodent	1	KEJA9	130	A	autumn	night	10	farm_building	path	0	0	0	0	0	1	0	0
902	1	0.17	fox	1	KOR1	143	B	spring	night	5	pasture	path	1	0	0	0	0	0	0	0
903	4	1	wild_boar	4	KOR1	143	B	spring	night	5	pasture	path	0	0	1	0	1	0	0	1
904	1	0.17	badger	1	KOR1	143	B	spring	night	5	pasture	path	1	0	0	0	0	0	0	0
905	1	0.17	badger	1	KOR10	150	B	spring	night	5	pasture	wildlife_path	0	0	1	0	0	0	1	0
906	3	0.73	roe_deer	2	KOR10	150	B	spring	dawn	5	pasture	wildlife_path	0	0	1	1	0	0	0	1
907	2	14	badger	1	KOR10	150	B	spring	night	5	pasture	wildlife_path	1	0	0	0	0	0	0	0
908	1	0.17	badger	1	KOR10	150	B	spring	night	5	pasture	wildlife_path	1	0	0	0	0	0	0	0
909	1	0.17	badger	1	KOR10	150	B	spring	night	5	pasture	wildlife_path	1	0	0	0	0	0	0	0
910	1	0.17	roe_deer	1	KOR10	164	B	summer	dawn	5	pasture	wildlife_path	1	0	0	0	0	0	0	0
911	1	0.17	badger	1	KOR10	164	B	summer	night	5	pasture	wildlife_path	0	0	1	0	0	0	0	0
912	2	2	roe_deer	1	KOR10	164	B	summer	night	5	pasture	wildlife_path	1	0	0	0	0	0	0	0
913	3	27	badger	1	KOR10	164	B	summer	night	5	pasture	wildlife_path	0	0	1	0	0	0	0	0
914	1	0.17	badger	1	KOR10	164	B	summer	night	5	pasture	wildlife_path	0	0	1	0	0	0	0	0
915	1	0.17	roe_deer	1	KOR10	164	B	summer	day	5	pasture	wildlife_path	1	0	0	0	0	0	0	0
916	1	0.17	fox	1	KOR10	164	B	summer	night	5	pasture	wildlife_path	1	0	0	0	0	0	0	0
917	1	0.17	roe_deer	1	KOR10	164	B	summer	day	5	pasture	wildlife_path	1	0	0	0	0	0	0	0
918	1	0.17	fox	1	KOR11	151	B	spring	day	5	pasture	wildlife_path	1	0	0	0	0	0	0	0
919	2	0.33	roe_deer	1	KOR11	151	B	spring	dawn	5	pasture	wildlife_path	1	0	0	0	0	0	0	0
920	2	0.4	badger	1	KOR11	151	B	spring	night	5	pasture	wildlife_path	0	0	1	0	0	0	0	1
921	1	0.17	roe_deer	1	KOR11	151	B	spring	night	5	pasture	wildlife_path	1	0	0	0	0	0	0	0
922	1	0.17	badger	1	KOR11	151	B	spring	night	5	pasture	wildlife_path	1	0	0	0	0	0	0	0
923	2	0.5	badger	1	KOR11	151	B	spring	night	5	pasture	wildlife_path	0	0	1	0	0	0	0	0
924	2	0.37	other_carnivores	1	KOR11	151	B	spring	night	5	pasture	wildlife_path	0	0	0	0	0	0	0	1
925	1	0.17	roe_deer	1	KOR11	151	B	spring	night	5	pasture	wildlife_path	1	0	0	0	0	0	0	0
926	1	0.17	wild_boar	1	KOR11	151	B	spring	night	5	pasture	wildlife_path	1	0	0	0	0	0	0	0
927	1	0.17	small_rodent	1	KOR11	151	B	spring	night	5	pasture	wildlife_path	1	0	0	0	0	0	0	0
928	1	0.17	other_carnivores	1	KOR11	151	B	spring	night	5	pasture	wildlife_path	1	0	0	0	0	0	0	0
929	1	0.17	badger	1	KOR11	151	B	spring	night	5	pasture	wildlife_path	1	0	0	0	0	0	0	0
930	1	0.17	roe_deer	1	KOR11	151	B	spring	night	5	pasture	wildlife_path	0	0	0	0	0	0	0	1
931	2	0.53	roe_deer	1	KOR11	165	B	summer	day	5	pasture	wildlife_path	1	0	0	0	0	0	0	0
932	5	15	roe_deer	1	KOR11	165	B	summer	day	5	pasture	wildlife_path	0	0	1	0	0	1	0	0
933	1	0.17	roe_deer	1	KOR12	152	B	spring	day	5	pasture	wildlife_path	1	0	0	0	0	0	0	0
934	1	0.17	wild_boar	5	KOR12	152	B	spring	night	5	pasture	wildlife_path	1	0	0	0	0	0	0	0
935	1	0.17	roe_deer	1	KOR12	152	B	spring	dawn	5	pasture	wildlife_path	1	0	0	0	0	0	0	0
936	1	0.17	fox	1	KOR12	152	B	spring	day	5	pasture	wildlife_path	1	0	0	0	0	0	0	0
937	1	0.17	fox	1	KOR12	152	B	spring	night	5	pasture	wildlife_path	1	0	0	0	0	0	0	0
938	1	0.17	wild_boar	1	KOR12	152	B	spring	night	5	pasture	wildlife_path	1	0	0	0	0	0	0	0
939	1	0.17	roe_deer	1	KOR12	152	B	spring	sunset	5	pasture	wildlife_path	1	0	0	0	0	0	0	0
940	2	3	badger	1	KOR12	152	B	spring	night	5	pasture	wildlife_path	1	0	0	0	0	0	0	0
941	1	0.17	wild_boar	4	KOR12	152	B	spring	night	5	pasture	wildlife_path	0	0	1	0	1	0	0	0
942	4	2	wild_boar	4	KOR12	152	B	spring	night	5	pasture	wildlife_path	0	0	1	0	0	0	0	0
943	2	0.73	wild_boar	3	KOR12	152	B	spring	night	5	pasture	wildlife_path	1	0	0	0	0	0	0	0
944	2	0.6	wild_boar	3	KOR12	152	B	spring	night	5	pasture	wildlife_path	1	0	0	0	0	0	0	0
945	1	0.17	wild_boar	1	KOR12	152	B	spring	night	5	pasture	wildlife_path	0	0	1	0	0	0	0	0
946	1	0.17	badger	1	KOR12	152	B	spring	night	5	pasture	wildlife_path	1	0	0	0	0	0	0	0
947	1	0.17	wild_boar	1	KOR12	152	B	spring	night	5	pasture	wildlife_path	1	0	0	0	0	0	0	0
948	1	0.17	badger	1	KOR12	152	B	spring	night	5	pasture	wildlife_path	0	0	1	0	0	0	0	0
949	1	0.17	wild_boar	6	KOR12	152	B	spring	night	5	pasture	wildlife_path	1	0	0	0	0	0	0	0
950	1	0.17	fox	1	KOR12	166	B	summer	day	5	pasture	wildlife_path	1	0	0	0	0	0	0	0
951	1	0.17	roe_deer	1	KOR12	166	B	summer	night	5	pasture	wildlife_path	1	0	0	0	0	0	0	0
952	2	0.73	fox	1	KOR13	153	B	spring	sunset	5	pasture	wildlife_path	1	0	0	0	0	0	0	0
953	1	0.17	fox	1	KOR13	153	B	spring	day	5	pasture	wildlife_path	1	0	0	0	0	0	0	0
954	1	0.17	badger	1	KOR13	153	B	spring	night	5	pasture	wildlife_path	0	0	0	0	0	0	1	0
955	1	0.17	badger	1	KOR13	153	B	spring	night	5	pasture	wildlife_path	0	0	0	0	0	0	1	0
956	2	0.37	wild_boar	2	KOR13	153	B	spring	night	5	pasture	wildlife_path	1	0	0	0	0	0	0	0
957	1	0.17	badger	1	KOR13	153	B	spring	night	5	pasture	wildlife_path	1	0	0	0	0	0	0	0
958	1	0.17	fox	1	KOR13	153	B	spring	day	5	pasture	wildlife_path	1	0	0	0	0	0	0	0
959	1	0.17	fox	1	KOR13	153	B	spring	night	5	pasture	wildlife_path	0	0	1	0	0	0	0	0
960	2	0.33	wild_boar	5	KOR13	153	B	spring	night	5	pasture	wildlife_path	1	0	0	0	0	0	0	0
961	5	2	wild_boar	3	KOR13	153	B	spring	night	5	pasture	wildlife_path	0	0	1	0	0	0	0	0
962	1	0.17	wild_boar	2	KOR13	153	B	spring	night	5	pasture	wildlife_path	1	0	0	0	0	0	0	0
963	1	0.17	wild_boar	2	KOR13	153	B	spring	night	5	pasture	wildlife_path	1	0	0	0	0	0	0	0
964	1	0.17	fox	1	KOR13	153	B	spring	night	5	pasture	wildlife_path	1	0	0	0	0	0	0	0
965	1	0.17	badger	1	KOR13	153	B	spring	night	5	pasture	wildlife_path	ND	ND	ND	ND	ND	ND	ND	ND
966	1	0.17	fox	1	KOR13	167	B	summer	sunset	5	pasture	wildlife_path	1	0	0	0	0	0	0	0
967	1	0.17	roe_deer	1	KOR13	167	B	summer	night	5	pasture	wildlife_path	1	0	0	0	0	0	0	0
968	1	0.17	roe_deer	1	KOR13	167	B	summer	night	5	pasture	wildlife_path	1	0	0	0	0	0	0	0
969	1	0.17	badger	1	KOR13	167	B	summer	night	5	pasture	wildlife_path	0	0	0	0	0	0	1	0
970	1	0.17	roe_deer	1	KOR13	167	B	summer	night	5	pasture	wildlife_path	0	0	0	0	0	0	0	1
971	1	0.17	other_carnivores	1	KOR13	167	B	summer	night	5	pasture	wildlife_path	1	0	0	0	0	0	0	0
972	1	0.17	roe_deer	1	KOR13	167	B	summer	night	5	pasture	wildlife_path	1	0	0	0	0	0	0	0
973	3	0.67	roe_deer	1	KOR13	167	B	summer	day	5	pasture	wildlife_path	0	0	1	0	0	0	0	0
974	2	1	wild_boar	3	KOR13	167	B	summer	night	5	pasture	wildlife_path	1	0	0	0	0	0	0	0
975	1	0.17	roe_deer	2	KOR13	167	B	summer	night	5	pasture	wildlife_path	1	0	0	0	0	0	0	0
976	1	0.17	badger	1	KOR13	167	B	summer	night	5	pasture	wildlife_path	0	0	1	0	0	0	0	0
977	1	0.17	roe_deer	1	KOR13	167	B	summer	day	5	pasture	wildlife_path	0	0	1	0	0	0	0	0
978	1	0.17	roe_deer	1	KOR13	167	B	summer	night	5	pasture	wildlife_path	1	0	0	0	0	0	0	0
979	1	0.17	roe_deer	1	KOR13	167	B	summer	night	5	pasture	wildlife_path	1	0	0	0	0	0	0	0
980	1	0.17	wild_boar	1	KOR13	167	B	summer	night	5	pasture	wildlife_path	1	0	0	0	0	0	0	0
981	1	0.17	roe_deer	1	KOR13	167	B	summer	night	5	pasture	wildlife_path	1	0	0	0	0	0	0	0
982	1	0.17	roe_deer	2	KOR13	167	B	summer	sunset	5	pasture	wildlife_path	0	0	1	0	0	0	0	0
983	1	0.17	badger	1	KOR13	167	B	summer	night	5	pasture	wildlife_path	0	0	0	0	0	0	1	0
984	1	0.17	wild_boar	1	KOR13	167	B	summer	night	5	pasture	wildlife_path	1	0	0	0	0	0	0	0
985	1	0.17	wild_boar	1	KOR13	167	B	summer	night	5	pasture	wildlife_path	0	0	0	0	1	0	0	0
986	1	0.17	fox	1	KOR13	167	B	summer	night	5	pasture	wildlife_path	1	0	0	0	0	0	0	0
987	1	0.17	roe_deer	1	KOR13	167	B	summer	night	5	pasture	wildlife_path	1	0	0	0	0	0	0	0
988	1	0.17	fox	1	KOR13	167	B	summer	sunset	5	pasture	wildlife_path	0	0	0	0	0	0	1	1
989	1	0.17	roe_deer	1	KOR13	167	B	summer	day	5	pasture	wildlife_path	1	0	0	0	0	0	0	0
990	5	3	wild_boar	2	KOR14	154	B	spring	night	5	pasture	wildlife_path	0	0	1	0	0	0	0	0
991	1	0.17	badger	1	KOR14	154	B	spring	night	5	pasture	wildlife_path	1	0	0	0	0	0	0	0
992	3	2	wild_boar	2	KOR14	154	B	spring	night	5	pasture	wildlife_path	0	0	1	0	0	0	0	0
993	1	0.17	fox	1	KOR14	154	B	spring	day	5	pasture	wildlife_path	1	0	0	0	0	0	0	0
994	2	0.33	badger	1	KOR14	154	B	spring	night	5	pasture	wildlife_path	0	0	1	0	1	0	0	0
995	3	0.77	wild_boar	4	KOR14	154	B	spring	night	5	pasture	wildlife_path	0	0	1	0	0	0	0	0
996	3	0.67	wild_boar	5	KOR14	154	B	spring	night	5	pasture	wildlife_path	0	0	1	0	0	0	0	0
997	1	0.17	wild_boar	1	KOR14	154	B	spring	night	5	pasture	wildlife_path	0	0	1	0	0	0	0	0
998	1	0.17	badger	1	KOR14	154	B	spring	night	5	pasture	wildlife_path	1	0	0	0	0	0	0	0
999	2	0.3	wild_boar	5	KOR14	154	B	spring	night	5	pasture	wildlife_path	0	0	1	0	0	0	0	0
1000	3	7	wild_boar	1	KOR14	154	B	spring	night	5	pasture	wildlife_path	1	0	0	0	0	0	0	0
1001	1	0.17	roe_deer	1	KOR14	154	B	spring	day	5	pasture	wildlife_path	1	0	0	0	0	0	0	0
1002	1	0.17	badger	1	KOR14	154	B	spring	night	5	pasture	wildlife_path	1	0	0	0	0	0	0	0
1003	5	6	wild_boar	5	KOR14	154	B	spring	night	5	pasture	wildlife_path	1	0	0	0	0	0	0	0
1004	1	0.17	badger	1	KOR14	154	B	spring	night	5	pasture	wildlife_path	1	0	0	0	0	0	0	0
1005	2	0.33	wild_boar	3	KOR14	154	B	spring	night	5	pasture	wildlife_path	1	0	0	0	0	0	0	0
1006	7	5	wild_boar	6	KOR14	154	B	spring	night	5	pasture	wildlife_path	0	0	1	0	0	0	0	0
1007	1	0.17	roe_deer	1	KOR14	168	B	summer	night	5	pasture	wildlife_path	1	0	0	0	0	0	0	0
1008	1	0.17	badger	1	KOR14	168	B	summer	night	5	pasture	wildlife_path	0	0	1	0	0	0	0	0
1009	1	0.17	badger	1	KOR14	168	B	summer	night	5	pasture	wildlife_path	1	0	0	0	0	0	0	0
1010	1	0.17	small_rodent	1	KOR14	168	B	summer	day	5	pasture	wildlife_path	1	0	0	0	0	0	0	0
1011	2	0.33	badger	1	KOR14	168	B	summer	night	5	pasture	wildlife_path	0	0	1	0	0	0	0	0
1012	2	0.37	roe_deer	1	KOR14	168	B	summer	day	5	pasture	wildlife_path	1	0	0	0	0	0	0	0
1013	1	0.17	badger	1	KOR14	168	B	summer	night	5	pasture	wildlife_path	0	0	1	0	0	0	0	0
1014	1	0.17	roe_deer	1	KOR15	155	B	spring	day	5	pasture	wildlife_path	0	0	1	0	0	0	0	0
1015	1	0.17	roe_deer	1	KOR15	155	B	spring	night	5	pasture	wildlife_path	0	0	1	0	0	0	0	0
1016	1	0.17	roe_deer	1	KOR15	155	B	spring	night	5	pasture	wildlife_path	0	0	1	0	0	0	0	0
1017	1	0.17	badger	1	KOR15	155	B	spring	night	5	pasture	wildlife_path	0	0	1	0	0	0	1	0
1018	1	0.17	badger	1	KOR15	155	B	spring	night	5	pasture	wildlife_path	1	0	0	0	0	0	0	0
1019	1	0.17	badger	1	KOR15	155	B	spring	night	5	pasture	wildlife_path	1	0	0	0	0	0	0	0
1020	1	0.17	fox	1	KOR15	169	B	summer	day	5	pasture	wildlife_path	1	0	0	0	0	0	0	0
1021	1	0.17	roe_deer	1	KOR15	169	B	summer	night	5	pasture	wildlife_path	1	0	0	0	0	0	0	0
1022	1	0.17	wild_boar	1	KOR15	169	B	summer	night	5	pasture	wildlife_path	1	0	0	0	0	0	0	0
1023	1	0.17	roe_deer	1	KOR16	156	B	spring	night	5	pasture	wildlife_path	1	0	0	0	0	0	0	0
1024	1	0.17	roe_deer	1	KOR16	156	B	spring	night	5	pasture	wildlife_path	1	0	0	0	0	0	0	0
1025	1	0.17	roe_deer	1	KOR16	156	B	spring	night	5	pasture	wildlife_path	1	0	0	0	0	0	0	0
1026	1	0.17	badger	1	KOR17	157	B	spring	night	7	pasture	wildlife_path	1	0	0	0	0	0	0	0
1027	1	0.17	badger	4	KOR17	157	B	spring	night	7	pasture	wildlife_path	0	0	1	0	0	0	0	0
1028	15	12	badger	2	KOR17	157	B	spring	night	7	pasture	wildlife_path	0	0	1	0	1	0	0	0
1029	7	8	badger	1	KOR17	157	B	spring	night	7	pasture	wildlife_path	0	0	1	0	1	0	0	0
1030	1	0.17	badger	1	KOR17	157	B	spring	night	7	pasture	wildlife_path	0	0	1	0	0	0	0	0
1031	1	0.17	badger	1	KOR17	157	B	spring	night	7	pasture	wildlife_path	0	0	1	0	0	0	0	0
1032	3	0.73	badger	2	KOR17	157	B	spring	night	7	pasture	wildlife_path	0	0	1	0	1	0	0	0
1033	1	0.17	badger	1	KOR17	170	B	summer	night	7	pasture	wildlife_path	0	0	1	0	0	0	0	0
1034	1	0.17	fox	1	KOR17	170	B	summer	night	7	pasture	wildlife_path	1	0	0	0	0	0	0	0
1035	1	0.17	fox	1	KOR17	170	B	summer	night	7	pasture	wildlife_path	1	0	0	0	0	0	0	0
1036	4	9	fox	1	KOR19	159	B	spring	night	7	pasture	path	0	0	1	0	0	0	0	0
1037	1	0.17	small_rodent	1	KOR19	159	B	spring	night	7	pasture	path	1	0	0	0	0	0	0	0
1038	1	0.17	fox	1	KOR19	159	B	spring	night	7	pasture	path	0	0	0	0	0	0	1	0
1039	2	0.42	badger	2	KOR19	159	B	spring	night	7	pasture	path	0	0	1	0	0	0	0	1
1040	2	0.55	fox	1	KOR19	159	B	spring	night	7	pasture	path	0	0	0	0	0	0	1	0
1041	1	0.17	fox	1	KOR19	172	B	summer	night	7	pasture	path	1	0	0	0	0	0	0	0
1042	1	0.17	fox	1	KOR19	172	B	summer	night	7	pasture	path	1	0	0	0	0	0	0	0
1043	1	0.17	fox	1	KOR19	172	B	summer	night	7	pasture	path	1	0	0	0	0	0	0	0
1044	1	0.17	fox	1	KOR2	144	B	spring	night	5	pasture	water_source	1	0	0	0	0	0	0	0
1045	1	0.17	badger	1	KOR2	144	B	spring	night	5	pasture	water_source	0	0	1	0	0	0	0	0
1046	1	0.17	wild_boar	3	KOR2	144	B	spring	night	5	pasture	water_source	1	0	0	0	0	0	0	0
1047	1	0.17	fox	1	KOR20	160	B	spring	night	7	pasture	wildlife_path	1	0	0	0	0	0	0	0
1048	1	0.17	fox	1	KOR20	160	B	spring	night	7	pasture	wildlife_path	1	0	0	0	0	0	0	0
1049	1	0.17	fox	1	KOR20	160	B	spring	night	7	pasture	wildlife_path	1	0	0	0	0	0	0	0
1050	1	0.17	badger	2	KOR20	160	B	spring	night	7	pasture	wildlife_path	1	0	0	0	0	0	0	0
1051	1	0.17	fox	1	KOR20	160	B	spring	night	7	pasture	wildlife_path	1	0	0	0	0	0	0	0
1052	1	0.17	fox	1	KOR20	160	B	spring	night	7	pasture	wildlife_path	0	0	1	0	0	0	0	0
1053	2	21	fox	1	KOR20	160	B	spring	night	7	pasture	wildlife_path	1	0	0	0	0	0	0	0
1054	1	0.17	badger	1	KOR20	160	B	spring	night	7	pasture	wildlife_path	1	0	0	0	0	0	0	0
1055	1	0.17	badger	1	KOR20	173	B	summer	night	7	pasture	wildlife_path	0	0	1	0	0	0	0	0
1056	1	0.17	wild_boar	1	KOR21	174	B	summer	night	6	pasture	water_source	1	0	0	0	0	0	0	0
1057	1	0.17	wild_boar	1	KOR21	174	B	summer	night	6	pasture	water_source	0	0	1	0	0	0	0	1
1058	1	0.17	other_carnivores	1	KOR21	174	B	summer	night	6	pasture	water_source	0	0	1	0	0	0	0	0
1059	1	0.17	fox	1	KOR21	174	B	summer	day	6	pasture	water_source	1	0	0	0	0	0	0	0
1060	1	0.17	wild_boar	1	KOR21	174	B	summer	sunset	6	pasture	water_source	1	0	0	0	0	0	0	0
1061	2	0.33	wild_boar	3	KOR21	174	B	summer	night	6	pasture	water_source	0	0	1	0	0	0	0	1
1062	1	0.17	wild_boar	1	KOR21	174	B	summer	dawn	6	pasture	water_source	1	0	0	0	0	0	0	0
1063	1	0.17	wild_boar	1	KOR21	174	B	summer	night	6	pasture	water_source	1	0	0	0	0	0	0	0
1064	1	0.17	wild_boar	1	KOR21	174	B	summer	sunset	6	pasture	water_source	1	0	0	0	0	0	0	0
1065	1	0.17	badger	1	KOR21	174	B	summer	night	6	pasture	water_source	1	0	0	0	0	0	0	0
1066	1	0.17	badger	1	KOR21	174	B	summer	night	6	pasture	water_source	1	0	0	0	0	0	0	0
1067	1	0.17	wild_boar	1	KOR21	174	B	summer	night	6	pasture	water_source	1	0	0	0	0	0	0	0
1068	1	0.17	wild_boar	1	KOR21	174	B	summer	night	6	pasture	water_source	1	0	0	0	0	0	0	0
1069	3	0.8	wild_boar	1	KOR21	174	B	summer	sunset	6	pasture	water_source	0	0	0	0	0	0	0	1
1070	1	0.17	wild_boar	3	KOR21	174	B	summer	sunset	6	pasture	water_source	1	0	0	0	0	0	0	0
1071	1	0.17	wild_boar	1	KOR21	174	B	summer	night	6	pasture	water_source	1	0	0	0	0	0	0	0
1072	1	0.17	badger	1	KOR21	174	B	summer	night	6	pasture	water_source	1	0	0	0	0	0	0	0
1073	1	0.17	fox	1	KOR22	175	B	summer	sunset	6	forest	wildlife_path	0	0	1	0	0	0	0	0
1074	1	0.17	fox	1	KOR22	175	B	summer	night	6	forest	wildlife_path	1	0	0	0	0	0	0	0
1075	1	0.17	badger	1	KOR22	175	B	summer	dawn	6	forest	wildlife_path	0	0	0	0	0	0	1	0
1076	2	0.37	wild_boar	3	KOR22	175	B	summer	night	6	forest	wildlife_path	0	0	1	0	0	0	0	0
1077	2	0.37	fox	1	KOR22	175	B	summer	day	6	forest	wildlife_path	1	0	0	0	0	0	0	0
1078	1	0.17	wild_boar	3	KOR22	175	B	summer	night	6	forest	wildlife_path	0	0	1	0	0	0	0	0
1079	1	0.17	badger	1	KOR22	175	B	summer	night	6	forest	wildlife_path	0	0	1	0	0	0	1	0
1080	2	0.3	wild_boar	3	KOR22	175	B	summer	night	6	forest	wildlife_path	0	0	1	0	0	0	0	0
1081	1	0.17	roe_deer	1	KOR22	175	B	summer	day	6	forest	wildlife_path	1	0	0	0	0	0	0	0
1082	1	0.17	badger	1	KOR22	175	B	summer	night	6	forest	wildlife_path	0	0	1	0	0	0	0	0
1083	1	0.17	roe_deer	1	KOR22	175	B	summer	day	6	forest	wildlife_path	1	0	0	0	0	0	0	0
1084	1	0.17	wild_boar	3	KOR22	175	B	summer	night	6	forest	wildlife_path	1	0	0	0	0	0	0	0
1085	1	0.17	fox	1	KOR23	176	B	summer	day	6	pasture	path	1	0	0	0	0	0	0	0
1086	1	0.17	fox	1	KOR23	176	B	summer	night	6	pasture	path	1	0	0	0	0	0	0	0
1087	1	0.17	fox	1	KOR23	176	B	summer	night	6	pasture	path	1	0	0	0	0	0	0	0
1088	1	0.17	wild_boar	1	KOR23	176	B	summer	night	6	pasture	path	0	0	0	0	1	0	0	0
1089	2	0.33	wild_boar	1	KOR23	176	B	summer	night	6	pasture	path	0	0	0	0	1	0	0	0
1090	3	0.7	badger	1	KOR23	176	B	summer	night	6	pasture	path	0	0	1	0	0	0	0	1
1091	1	0.17	fox	1	KOR23	176	B	summer	day	6	pasture	path	1	0	0	0	0	0	0	0
1092	5	1	wild_boar	1	KOR23	176	B	summer	night	6	pasture	path	0	0	1	0	1	0	0	0
1093	1	0.17	badger	1	KOR23	176	B	summer	night	6	pasture	path	1	0	0	0	0	0	0	0
1094	3	0.7	wild_boar	4	KOR23	176	B	summer	night	6	pasture	path	0	0	1	0	1	0	0	0
1095	1	0.17	wild_boar	2	KOR23	176	B	summer	night	6	pasture	path	1	0	0	0	0	0	0	0
1096	1	0.17	wild_boar	1	KOR23	176	B	summer	night	6	pasture	path	1	0	0	0	0	0	0	0
1097	1	0.17	roe_deer	1	KOR23	176	B	summer	day	6	pasture	path	1	0	0	0	0	0	0	0
1098	1	0.17	wild_boar	2	KOR23	176	B	summer	night	6	pasture	path	1	0	0	0	0	0	0	0
1099	1	0.17	badger	1	KOR23	176	B	summer	dawn	6	pasture	path	0	0	1	0	0	0	0	0
1100	1	0.17	badger	1	KOR23	176	B	summer	night	6	pasture	path	1	0	0	0	0	0	0	0
1101	1	0.17	badger	1	KOR23	176	B	summer	night	6	pasture	path	1	0	0	0	0	0	0	0
1102	1	0.17	wild_boar	1	KOR24	177	B	summer	dawn	6	pasture	wildlife_path	1	0	0	0	0	0	0	0
1103	1	0.17	fox	1	KOR24	177	B	summer	night	6	pasture	wildlife_path	1	0	0	0	0	0	0	0
1104	2	0.37	roe_deer	1	KOR24	177	B	summer	day	6	pasture	wildlife_path	0	0	1	1	0	0	0	0
1105	1	0.17	roe_deer	1	KOR25	178	B	summer	day	6	pasture	path	1	0	0	0	0	0	0	0
1106	1	0.17	roe_deer	1	KOR25	178	B	summer	day	6	pasture	path	1	0	0	0	0	0	0	0
1107	1	0.17	fox	1	KOR25	178	B	summer	night	6	pasture	path	0	0	1	0	0	0	1	0
1108	1	0.17	fox	1	KOR25	178	B	summer	day	6	pasture	path	1	0	0	0	0	0	0	0
1109	1	0.17	roe_deer	2	KOR25	178	B	summer	day	6	pasture	path	0	0	1	0	0	0	0	0
1110	1	0.17	badger	1	KOR25	178	B	summer	night	6	pasture	path	1	0	0	0	0	0	0	0
1111	1	0.17	roe_deer	1	KOR25	178	B	summer	night	6	pasture	path	1	0	0	0	0	0	0	0
1112	1	0.17	roe_deer	2	KOR26	179	B	summer	night	6	pasture	wildlife_path	1	0	0	0	0	0	0	0
1113	1	0.17	wild_boar	1	KOR27	180	B	summer	night	6	pasture	path	1	0	0	0	0	0	0	0
1114	1	0.17	wild_boar	2	KOR27	180	B	summer	night	6	pasture	path	1	0	0	0	0	0	0	0
1115	1	0.17	badger	1	KOR27	180	B	summer	sunset	6	pasture	path	0	0	1	0	0	0	1	0
1116	2	0.33	wild_boar	4	KOR27	180	B	summer	night	6	pasture	path	0	0	1	0	0	0	0	0
1117	3	3	wild_boar	5	KOR3	145	B	spring	night	5	pasture	wildlife_path	1	0	0	0	0	0	0	0
1118	1	0.17	badger	1	KOR3	145	B	spring	night	5	pasture	wildlife_path	0	0	1	0	0	0	1	0
1119	1	0.17	fox	1	KOR3	145	B	spring	night	5	pasture	wildlife_path	1	0	0	0	0	0	0	0
1120	1	0.17	badger	1	KOR3	145	B	spring	night	5	pasture	wildlife_path	0	0	0	0	0	0	0	1
1121	1	0.17	badger	1	KOR3	145	B	spring	night	5	pasture	wildlife_path	1	0	0	0	0	0	0	0
1122	1	0.17	badger	1	KOR3	145	B	spring	night	5	pasture	wildlife_path	1	0	0	0	0	0	0	0
1123	2	0.33	badger	1	KOR3	145	B	spring	night	5	pasture	wildlife_path	0	0	1	0	0	0	0	0
1124	2	0.33	wild_boar	1	KOR3	145	B	spring	night	5	pasture	wildlife_path	1	0	0	0	0	0	0	0
1125	1	0.17	badger	1	KOR3	145	B	spring	night	5	pasture	wildlife_path	1	0	0	0	0	0	0	0
1126	1	0.17	fox	1	KOR3	145	B	spring	night	5	pasture	wildlife_path	1	0	0	0	0	0	0	0
1127	2	1	badger	1	KOR3	145	B	spring	night	5	pasture	wildlife_path	0	0	1	0	0	0	1	0
1128	2	7	fox	1	KOR3	145	B	spring	night	5	pasture	wildlife_path	1	0	0	0	0	0	0	0
1129	1	0.17	badger	1	KOR3	145	B	spring	night	5	pasture	wildlife_path	1	0	0	0	0	0	0	0
1130	7	3	wild_boar	5	KOR3	145	B	spring	night	5	pasture	wildlife_path	0	0	1	0	0	0	0	0
1131	1	0.17	badger	1	KOR3	145	B	spring	night	5	pasture	wildlife_path	1	0	0	0	0	0	0	0
1132	1	0.17	badger	1	KOR3	145	B	spring	night	5	pasture	wildlife_path	1	0	0	0	0	0	0	0
1133	1	0.17	badger	1	KOR3	145	B	spring	night	5	pasture	wildlife_path	1	0	0	0	0	0	0	0
1134	1	0.17	wild_boar	2	KOR3	145	B	spring	night	5	pasture	wildlife_path	1	0	0	0	0	0	0	0
1135	1	0.17	badger	1	KOR3	145	B	spring	night	5	pasture	wildlife_path	1	0	0	0	0	0	0	0
1136	1	0.17	fox	1	KOR3	145	B	spring	sunset	5	pasture	wildlife_path	1	0	0	0	0	0	0	0
1137	1	0.17	fox	1	KOR3	145	B	spring	night	5	pasture	wildlife_path	1	0	0	0	0	0	0	0
1138	1	0.17	badger	1	KOR3	145	B	spring	night	5	pasture	wildlife_path	0	0	0	0	0	0	0	1
1139	1	0.17	badger	1	KOR3	145	B	spring	night	5	pasture	wildlife_path	1	0	0	0	0	0	0	0
1140	4	31	badger	1	KOR3	145	B	spring	night	5	pasture	wildlife_path	0	0	1	0	0	0	0	0
1141	1	0.17	wild_boar	1	KOR3	145	B	spring	night	5	pasture	wildlife_path	0	0	1	0	0	0	0	0
1142	2	2	badger	1	KOR3	161	B	summer	night	5	pasture	wildlife_path	0	0	1	0	0	0	1	0
1143	2	0.33	badger	1	KOR3	161	B	summer	night	5	pasture	wildlife_path	0	0	1	0	0	0	0	0
1144	1	0.17	wild_boar	1	KOR3	145	B	summer	night	5	pasture	wildlife_path	0	0	1	0	0	0	0	0
1145	1	0.17	other_carnivores	1	KOR3	161	B	summer	night	5	pasture	wildlife_path	1	0	0	0	0	0	0	0
1146	1	0.17	fox	1	KOR3	161	B	summer	night	5	pasture	wildlife_path	1	0	0	0	0	0	0	0
1147	1	0.17	wild_boar	1	KOR3	145	B	summer	night	5	pasture	wildlife_path	1	0	0	0	0	0	0	0
1148	4	5	fox	2	KOR3	161	B	summer	night	5	pasture	wildlife_path	0	0	0	0	0	0	0	0
1149	1	0.17	fox	1	KOR3	161	B	summer	dawn	5	pasture	wildlife_path	0	0	1	0	0	0	0	0
1150	1	0.17	badger	1	KOR3	161	B	summer	night	5	pasture	wildlife_path	0	0	1	0	0	0	0	0
1151	1	0.17	fox	1	KOR3	161	B	summer	night	5	pasture	wildlife_path	0	0	1	0	0	0	0	0
1152	1	0.17	badger	1	KOR3	161	B	summer	night	5	pasture	wildlife_path	1	0	0	0	0	0	0	0
1153	1	0.17	fox	1	KOR3	161	B	summer	night	5	pasture	wildlife_path	1	0	0	0	0	0	0	0
1154	1	0.17	badger	1	KOR3	161	B	summer	night	5	pasture	wildlife_path	0	0	1	0	0	0	1	0
1155	1	0.17	fox	1	KOR3	161	B	summer	night	5	pasture	wildlife_path	1	0	0	0	0	0	0	0
1156	4	3	fox	2	KOR3	161	B	summer	night	5	pasture	wildlife_path	0	0	1	0	0	0	0	0
1157	1	0.17	wild_boar	1	KOR4	146	B	spring	night	5	pasture	wildlife_path	1	0	0	0	0	0	0	0
1158	1	0.17	wild_boar	1	KOR4	146	B	spring	night	5	pasture	wildlife_path	1	0	0	0	0	0	0	0
1159	4	3	wild_boar	2	KOR4	146	B	spring	night	5	pasture	wildlife_path	1	0	0	0	0	0	0	0
1160	1	0.17	badger	1	KOR4	146	B	spring	night	5	pasture	wildlife_path	1	0	0	0	0	0	0	0
1161	1	0.17	badger	1	KOR4	146	B	spring	night	5	pasture	wildlife_path	1	0	0	0	0	0	0	0
1162	1	0.17	roe_deer	1	KOR5	147	B	spring	day	5	pasture	wildlife_path	1	0	0	0	0	0	0	0
1163	3	0.73	roe_deer	1	KOR5	147	B	spring	night	5	pasture	wildlife_path	0	0	1	0	0	0	0	0
1164	8	3	wild_boar	4	KOR5	147	B	spring	night	5	pasture	wildlife_path	0	0	1	0	0	0	0	0
1165	1	0.17	wild_boar	1	KOR5	147	B	spring	night	5	pasture	wildlife_path	0	0	1	0	0	0	0	0
1166	1	0.17	roe_deer	1	KOR5	147	B	spring	night	5	pasture	wildlife_path	1	0	0	0	0	0	0	0
1167	1	0.17	wild_boar	5	KOR5	147	B	spring	night	5	pasture	wildlife_path	1	0	0	0	0	0	0	0
1168	5	16	wild_boar	2	KOR5	147	B	spring	night	5	pasture	wildlife_path	0	0	1	0	0	0	0	0
1169	3	0.73	wild_boar	1	KOR5	147	B	spring	night	5	pasture	wildlife_path	1	0	0	0	0	0	0	0
1170	1	0.17	roe_deer	1	KOR5	147	B	spring	dawn	5	pasture	wildlife_path	1	0	0	0	0	0	0	0
1171	1	0.17	fox	1	KOR5	147	B	spring	night	5	pasture	wildlife_path	1	0	0	0	0	0	0	0
1172	1	0.17	badger	1	KOR5	147	B	spring	night	5	pasture	wildlife_path	0	0	0	0	0	0	1	1
1173	2	0.37	roe_deer	1	KOR6	148	B	spring	night	5	pasture	wildlife_path	0	0	1	0	0	0	0	0
1174	4	2	roe_deer	1	KOR6	148	B	spring	dawn	5	pasture	wildlife_path	0	0	1	0	0	0	0	0
1175	1	0.17	wild_boar	6	KOR6	148	B	spring	night	5	pasture	wildlife_path	0	0	1	0	0	0	0	0
1176	1	0.17	badger	1	KOR6	148	B	spring	night	5	pasture	wildlife_path	1	0	0	0	0	0	0	0
1177	2	0.33	wild_boar	2	KOR6	148	B	spring	night	5	pasture	wildlife_path	1	0	0	0	0	0	0	0
1178	1	0.17	badger	1	KOR6	148	B	spring	night	5	pasture	wildlife_path	1	0	0	0	0	0	0	0
1179	1	0.17	wild_boar	1	KOR6	148	B	spring	night	5	pasture	wildlife_path	1	0	0	0	0	0	0	0
1180	2	2	wild_boar	1	KOR6	148	B	spring	night	5	pasture	wildlife_path	0	0	1	0	0	0	0	0
1181	1	0.17	roe_deer	1	KOR6	148	B	spring	night	5	pasture	wildlife_path	1	0	0	0	0	0	0	0
1182	1	0.17	wild_boar	6	KOR6	148	B	spring	night	5	pasture	wildlife_path	1	0	0	0	0	0	0	0
1183	1	0.17	wild_boar	1	KOR6	148	B	spring	night	5	pasture	wildlife_path	1	0	0	0	0	0	0	0
1184	1	0.17	badger	1	KOR6	162	B	summer	night	5	pasture	wildlife_path	0	0	1	0	0	0	0	0
1185	3	0.87	wild_boar	1	KOR6	162	B	summer	night	5	pasture	wildlife_path	0	0	1	0	1	0	0	0
1186	1	0.17	wild_boar	3	KOR6	162	B	summer	night	5	pasture	wildlife_path	0	0	1	0	1	0	0	0
1187	1	0.17	other_carnivores	1	KOR6	162	B	summer	night	5	pasture	wildlife_path	1	0	0	0	0	0	0	0
1188	1	0.17	badger	1	KOR6	162	B	summer	dawn	5	pasture	wildlife_path	0	0	1	0	0	0	0	0
1189	6	2	roe_deer	1	KOR6	162	B	summer	night	5	pasture	wildlife_path	0	0	1	1	0	0	0	0
1190	2	7	roe_deer	2	KOR6	162	B	summer	dawn	5	pasture	wildlife_path	0	0	1	0	0	0	0	0
1191	1	0.17	fox	1	KOR6	162	B	summer	night	5	pasture	wildlife_path	1	0	0	0	0	0	0	0
1192	1	0.17	badger	1	KOR6	162	B	summer	night	5	pasture	wildlife_path	0	0	1	0	0	0	0	0
1193	1	0.17	roe_deer	1	KOR6	162	B	summer	sunset	5	pasture	wildlife_path	1	0	0	0	0	0	0	0
1194	1	0.17	roe_deer	1	KOR6	162	B	summer	night	5	pasture	wildlife_path	1	0	0	0	0	0	0	0
1195	1	0.17	roe_deer	1	KOR6	162	B	summer	day	5	pasture	wildlife_path	1	0	0	0	0	0	0	0
1196	3	6	roe_deer	1	KOR6	162	B	summer	day	5	pasture	wildlife_path	0	0	1	1	0	0	0	0
1197	1	0.17	roe_deer	1	KOR6	162	B	summer	night	5	pasture	wildlife_path	1	0	0	0	0	0	0	0
1198	1	0.17	badger	1	KOR6	162	B	summer	night	5	pasture	wildlife_path	0	0	0	0	0	0	1	0
1199	1	0.17	fox	1	KOR6	162	B	summer	sunset	5	pasture	wildlife_path	1	0	0	0	0	0	0	0
1200	1	0.17	badger	1	KOR6	162	B	summer	night	5	pasture	wildlife_path	1	0	0	0	0	0	0	0
1201	1	0.17	fox	1	KOR6	162	B	summer	night	5	pasture	wildlife_path	1	0	0	0	0	0	0	0
1202	1	0.17	roe_deer	1	KOR7	149	B	spring	night	5	pasture	wildlife_path	1	0	0	0	0	0	0	0
1203	1	0.17	wild_boar	2	KOR7	149	B	spring	night	5	pasture	wildlife_path	0	0	1	0	0	0	0	0
1204	1	0.17	roe_deer	1	KOR7	149	B	spring	day	5	pasture	wildlife_path	1	0	0	0	0	0	0	0
1205	1	0.17	fox	1	KOR7	149	B	spring	day	5	pasture	wildlife_path	0	0	0	0	0	0	1	0
1206	1	0.17	fox	1	KOR7	149	B	spring	day	5	pasture	wildlife_path	1	0	0	0	0	0	0	0
1207	1	0.17	fox	1	KOR7	149	B	spring	sunset	5	pasture	wildlife_path	1	0	0	0	0	0	0	0
1208	1	0.17	roe_deer	1	KOR7	149	B	spring	dawn	5	pasture	wildlife_path	0	0	1	0	0	0	0	0
1209	1	0.17	badger	1	KOR7	149	B	spring	night	5	pasture	wildlife_path	1	0	0	0	0	0	0	0
1210	2	0.33	roe_deer	1	KOR7	149	B	spring	night	5	pasture	wildlife_path	0	0	1	0	0	0	0	0
1211	1	0.17	roe_deer	1	KOR7	149	B	spring	night	5	pasture	wildlife_path	1	0	0	0	0	0	0	0
1212	1	0.17	roe_deer	1	KOR7	149	B	spring	night	5	pasture	wildlife_path	1	0	0	0	0	0	0	0
1213	1	0.17	wild_boar	4	KOR7	149	B	spring	night	5	pasture	wildlife_path	1	0	0	0	0	0	0	0
1214	1	0.17	badger	1	KOR7	149	B	spring	night	5	pasture	wildlife_path	1	0	0	0	0	0	0	0
1215	4	1	roe_deer	1	KOR7	149	B	spring	day	5	pasture	wildlife_path	0	0	1	1	0	0	0	0
1216	1	0.17	wild_boar	4	KOR7	149	B	spring	night	5	pasture	wildlife_path	1	0	0	0	0	0	0	0
1217	1	0.17	roe_deer	1	KOR7	149	B	spring	night	5	pasture	wildlife_path	1	0	0	0	0	0	0	0
1218	3	0.7	wild_boar	2	KOR7	149	B	spring	night	5	pasture	wildlife_path	0	0	1	0	0	0	0	0
1219	1	0.17	roe_deer	1	KOR7	149	B	spring	night	5	pasture	wildlife_path	0	0	1	0	0	0	0	0
1220	1	0.17	wild_boar	2	KOR7	149	B	spring	night	5	pasture	wildlife_path	1	0	0	0	0	0	0	0
1221	1	0.17	wild_boar	1	KOR7	149	B	spring	night	5	pasture	wildlife_path	0	0	1	0	0	0	0	0
1222	1	0.17	wild_boar	5	KOR7	149	B	spring	night	5	pasture	wildlife_path	1	0	0	0	0	0	0	0
1223	1	0.17	wild_boar	1	KOR7	149	B	spring	night	5	pasture	wildlife_path	1	0	0	0	0	0	0	0
1224	1	0.17	wild_boar	1	KOR7	149	B	spring	night	5	pasture	wildlife_path	0	0	1	0	0	0	0	0
1225	4	1	roe_deer	1	KOR7	149	B	spring	night	5	pasture	wildlife_path	0	0	1	1	0	0	0	0
1226	1	0.17	roe_deer	1	KOR7	149	B	spring	night	5	pasture	wildlife_path	1	0	0	0	0	0	0	0
1227	1	0.17	roe_deer	1	KOR7	149	B	spring	night	5	pasture	wildlife_path	1	0	0	0	0	0	0	0
1228	1	0.17	wild_boar	3	KOR7	149	B	spring	night	5	pasture	wildlife_path	1	0	0	0	0	0	0	0
1229	1	0.17	wild_boar	3	KOR7	149	B	spring	night	5	pasture	wildlife_path	1	0	0	0	0	0	0	0
1230	1	0.17	fox	1	KOR7	149	B	spring	night	5	pasture	wildlife_path	1	0	0	0	0	0	0	0
1231	1	0.17	roe_deer	1	KOR7	149	B	spring	night	5	pasture	wildlife_path	0	0	1	0	0	0	0	0
1232	1	0.17	wild_boar	1	KOR7	163	B	summer	night	5	pasture	wildlife_path	1	0	0	0	0	0	0	0
1233	1	0.17	fox	1	KOR7	163	B	summer	sunset	5	pasture	wildlife_path	1	0	0	0	0	0	0	0
1234	1	0.17	roe_deer	1	KOR7	163	B	summer	sunset	5	pasture	wildlife_path	1	0	0	0	0	0	0	0
1235	1	0.17	roe_deer	1	KOR7	163	B	summer	night	5	pasture	wildlife_path	1	0	0	0	0	0	0	0
1236	2	3	roe_deer	1	KOR7	163	B	summer	night	5	pasture	wildlife_path	0	0	1	0	0	0	0	0
1237	14	51	roe_deer	1	KOR7	163	B	summer	night	5	pasture	wildlife_path	0	0	1	1	0	0	0	1
1238	1	0.17	fox	1	KOR7	163	B	summer	night	5	pasture	wildlife_path	1	0	0	0	0	0	0	0
1239	1	0.17	other_carnivores	1	KOR7	163	B	summer	night	5	pasture	wildlife_path	1	0	0	0	0	0	0	0
1240	2	0.4	roe_deer	1	KOR7	163	B	summer	night	5	pasture	wildlife_path	0	0	0	1	0	0	0	0
1241	10	32	roe_deer	2	KOR7	163	B	summer	dawn	5	pasture	wildlife_path	0	0	1	1	0	0	0	0
1242	3	11	roe_deer	1	KOR7	163	B	summer	night	5	pasture	wildlife_path	0	0	1	1	0	0	0	0
1243	1	0.17	roe_deer	1	KOR7	163	B	summer	night	5	pasture	wildlife_path	1	0	0	0	0	0	0	0
1244	1	0.17	roe_deer	1	KOR7	163	B	summer	night	5	pasture	wildlife_path	1	0	0	0	0	0	0	0
1245	1	0.17	roe_deer	1	KOR7	163	B	summer	night	5	pasture	wildlife_path	1	0	0	0	0	0	0	0
1246	1	0.17	roe_deer	1	KOR7	163	B	summer	dawn	5	pasture	wildlife_path	0	0	1	0	0	0	0	0
1247	1	0.17	roe_deer	1	KOR7	163	B	summer	day	5	pasture	wildlife_path	0	0	0	1	0	0	0	0
1248	1	0.17	roe_deer	1	KOR7	163	B	summer	day	5	pasture	wildlife_path	1	0	0	0	0	0	0	0
1249	4	2	roe_deer	1	KOR7	163	B	summer	day	5	pasture	wildlife_path	0	0	1	1	0	0	0	0
1250	1	0.17	roe_deer	1	KOR7	163	B	summer	sunset	5	pasture	wildlife_path	1	0	0	0	0	0	0	0
1251	1	0.17	wild_boar	1	KOR7	163	B	summer	sunset	5	pasture	wildlife_path	1	0	0	0	0	0	0	0
1252	1	0.17	fox	1	KOR7	163	B	summer	night	5	pasture	wildlife_path	1	0	0	0	0	0	0	0
1253	2	0.53	roe_deer	1	KOR7	163	B	summer	night	5	pasture	wildlife_path	1	0	0	0	0	0	0	0
1254	3	0.83	roe_deer	2	KOR7	163	B	summer	night	5	pasture	wildlife_path	1	0	0	0	0	0	0	0
1255	6	11	roe_deer	1	KOR7	163	B	summer	night	5	pasture	wildlife_path	0	0	1	1	0	0	0	0
1256	1	0.17	roe_deer	1	KOR7	163	B	summer	night	5	pasture	wildlife_path	1	0	0	0	0	0	0	0
1257	1	0.17	roe_deer	1	KOR7	163	B	summer	dawn	5	pasture	wildlife_path	1	0	0	0	0	0	0	0
1258	6	4	roe_deer	1	KOR7	163	B	summer	dawn	5	pasture	wildlife_path	0	0	1	1	0	0	0	0
1259	2	0.73	fox	2	KOR7	163	B	summer	sunset	5	pasture	wildlife_path	0	0	1	0	0	0	1	1
1260	1	0.17	roe_deer	1	KOR7	163	B	summer	sunset	5	pasture	wildlife_path	1	0	0	0	0	0	0	0
1261	3	0.83	fox	1	KOR7	163	B	summer	sunset	5	pasture	wildlife_path	0	0	0	0	0	0	0	1
1262	3	11	roe_deer	1	KOR7	163	B	summer	night	5	pasture	wildlife_path	0	0	1	0	0	0	0	0
1263	3	5	wild_boar	1	KOR7	163	B	summer	night	5	pasture	wildlife_path	0	0	1	0	0	0	0	0
1264	2	0.43	badger	1	KOR7	163	B	summer	night	5	pasture	wildlife_path	0	0	1	0	0	0	1	0
1265	1	0.17	fox	1	KOR7	163	B	summer	night	5	pasture	wildlife_path	1	0	0	0	0	0	0	0
1266	3	27	roe_deer	1	KOR7	163	B	summer	day	5	pasture	wildlife_path	0	0	1	0	0	0	0	0
1267	1	0.17	roe_deer	2	KOR7	163	B	summer	day	5	pasture	wildlife_path	0	0	1	0	0	0	0	0
1268	2	5	roe_deer	1	KOR7	163	B	summer	night	5	pasture	wildlife_path	1	0	0	0	0	0	0	0
1269	1	0.17	fox	1	KOR7	163	B	summer	night	5	pasture	wildlife_path	0	0	1	0	0	0	1	0
1270	5	51	roe_deer	2	KOR7	163	B	summer	night	5	pasture	wildlife_path	0	0	1	0	0	0	0	0
1271	3	15	badger	1	KOR7	163	B	summer	night	5	pasture	wildlife_path	0	0	1	0	0	0	1	0
1272	1	0.17	badger	1	KOR7	163	B	summer	night	5	pasture	wildlife_path	0	0	1	0	0	0	0	0
1273	1	0.17	roe_deer	1	KOR7	163	B	summer	day	5	pasture	wildlife_path	1	0	0	0	0	0	0	0
1274	5	21	roe_deer	2	KOR7	163	B	summer	day	5	pasture	wildlife_path	0	0	1	0	0	0	0	0
1275	2	0.73	roe_deer	1	KOR7	163	B	summer	night	5	pasture	wildlife_path	1	0	0	0	0	0	0	0
1276	1	0.17	roe_deer	1	KOR7	163	B	summer	night	5	pasture	wildlife_path	1	0	0	0	0	0	0	0
1277	1	0.17	roe_deer	1	KOR7	163	B	summer	night	5	pasture	wildlife_path	1	0	0	0	0	0	0	0
1278	1	0.17	fox	1	KOR7	163	B	summer	night	5	pasture	wildlife_path	1	0	0	0	0	0	0	0
1279	1	0.17	fox	1	KOR7	163	B	summer	day	5	pasture	wildlife_path	1	0	0	0	0	0	0	0
1280	1	0.17	roe_deer	1	KOR7	163	B	summer	day	5	pasture	wildlife_path	1	0	0	0	0	0	0	0
1281	1	0.17	roe_deer	1	KOR7	163	B	summer	sunset	5	pasture	wildlife_path	1	0	0	0	0	0	0	0
1282	1	0.17	fox	1	KOR7	163	B	summer	night	5	pasture	wildlife_path	1	0	0	0	0	0	0	0
1283	2	12	roe_deer	1	KOR7	163	B	summer	night	5	pasture	wildlife_path	1	0	0	0	0	0	0	0
1284	2	20	roe_deer	2	KOR7	163	B	summer	night	5	pasture	wildlife_path	1	0	0	0	0	0	0	0
1285	1	0.17	wild_boar	2	KOR7	163	B	summer	night	5	pasture	wildlife_path	0	0	1	0	0	0	0	0
1286	1	0.17	roe_deer	1	KOR7	163	B	summer	night	5	pasture	wildlife_path	1	0	0	0	0	0	0	0
1287	2	1	roe_deer	1	KOR7	163	B	summer	day	5	pasture	wildlife_path	0	0	1	0	0	0	0	0
1288	1	0.17	roe_deer	1	KOR7	163	B	summer	sunset	5	pasture	wildlife_path	1	0	0	0	0	0	0	0
1289	1	0.17	wild_boar	1	KOR7	163	B	summer	sunset	5	pasture	wildlife_path	1	0	0	0	0	0	0	0
1290	3	1	roe_deer	2	KOR7	163	B	summer	night	5	pasture	wildlife_path	1	0	0	0	0	0	0	0
1291	1	0.17	roe_deer	1	KOR7	163	B	summer	night	5	pasture	wildlife_path	1	0	0	0	0	0	0	0
1292	1	0.17	fox	1	KOR7	163	B	summer	night	5	pasture	wildlife_path	1	0	0	0	0	0	0	0
1293	1	0.17	fox	1	KOR7	163	B	summer	night	5	pasture	wildlife_path	1	0	0	0	0	0	0	0
